# Supplementary material for: Perceived Barriers for Accessing Health Services among Individuals with Disability in Four African Countries
Source: PLoS One. 2015 May 20;10(5):e0125915. doi: 10.1371/journal.pone.0125915 (PMC4489521; doi:10.1371/journal.pone.0125915)
Supplement: S1 Data — (XML) [file pone.0125915.s001.xml]

<?xml version="1.0" encoding="UTF-8" standalone="yes"?><worksheet xmlns="http://schemas.openxmlformats.org/spreadsheetml/2006/main" xmlns:r="http://schemas.openxmlformats.org/officeDocument/2006/relationships"><dimension ref="A1:BN9308"/><sheetViews><sheetView tabSelected="1" workbookViewId="0"></sheetView></sheetViews><sheetFormatPr defaultRowHeight="15"/><sheetData><row r="1" spans="1:66" s="0" outlineLevel="0"><c r="A1" t="inlineStr"><is><t>country</t></is></c><c r="B1" t="inlineStr"><is><t>age</t></is></c><c r="C1" t="inlineStr"><is><t>healthcareservices</t></is></c><c r="D1" t="inlineStr"><is><t>gothealthcare</t></is></c><c r="E1" t="inlineStr"><is><t>radio</t></is></c><c r="F1" t="inlineStr"><is><t>hifi</t></is></c><c r="G1" t="inlineStr"><is><t>internet</t></is></c><c r="H1" t="inlineStr"><is><t>dvd</t></is></c><c r="I1" t="inlineStr"><is><t>cellphone</t></is></c><c r="J1" t="inlineStr"><is><t>telephonehouse</t></is></c><c r="K1" t="inlineStr"><is><t>iron</t></is></c><c r="L1" t="inlineStr"><is><t>fan</t></is></c><c r="M1" t="inlineStr"><is><t>heater</t></is></c><c r="N1" t="inlineStr"><is><t>ac</t></is></c><c r="O1" t="inlineStr"><is><t>stovegas</t></is></c><c r="P1" t="inlineStr"><is><t>stoveparafin</t></is></c><c r="Q1" t="inlineStr"><is><t>sofa</t></is></c><c r="R1" t="inlineStr"><is><t>tv</t></is></c><c r="S1" t="inlineStr"><is><t>refridgerator</t></is></c><c r="T1" t="inlineStr"><is><t>microvawe</t></is></c><c r="U1" t="inlineStr"><is><t>electricity</t></is></c><c r="V1" t="inlineStr"><is><t>solarenergy</t></is></c><c r="W1" t="inlineStr"><is><t>electricalgenerator</t></is></c><c r="X1" t="inlineStr"><is><t>pc</t></is></c><c r="Y1" t="inlineStr"><is><t>bicycle</t></is></c><c r="Z1" t="inlineStr"><is><t>mc</t></is></c><c r="AA1" t="inlineStr"><is><t>dishwasher</t></is></c><c r="AB1" t="inlineStr"><is><t>beds</t></is></c><c r="AC1" t="inlineStr"><is><t>livestock</t></is></c><c r="AD1" t="inlineStr"><is><t>washingmachine</t></is></c><c r="AE1" t="inlineStr"><is><t>sattelitedish</t></is></c><c r="AF1" t="inlineStr"><is><t>car</t></is></c><c r="AG1" t="inlineStr"><is><t>seeingx</t></is></c><c r="AH1" t="inlineStr"><is><t>hearingx</t></is></c><c r="AI1" t="inlineStr"><is><t>walkingx</t></is></c><c r="AJ1" t="inlineStr"><is><t>rememberingx</t></is></c><c r="AK1" t="inlineStr"><is><t>selfcarex</t></is></c><c r="AL1" t="inlineStr"><is><t>communicatingx</t></is></c><c r="AM1" t="inlineStr"><is><t>lackoftransportx</t></is></c><c r="AN1" t="inlineStr"><is><t>noservicesx</t></is></c><c r="AO1" t="inlineStr"><is><t>physicalaccessx</t></is></c><c r="AP1" t="inlineStr"><is><t>faithx</t></is></c><c r="AQ1" t="inlineStr"><is><t>negativeattitudeshealthwx</t></is></c><c r="AR1" t="inlineStr"><is><t>noaccommodationx</t></is></c><c r="AS1" t="inlineStr"><is><t>communicationx</t></is></c><c r="AT1" t="inlineStr"><is><t>standardhealthfacilityx</t></is></c><c r="AU1" t="inlineStr"><is><t>journeydangerousx</t></is></c><c r="AV1" t="inlineStr"><is><t>wheretogox</t></is></c><c r="AW1" t="inlineStr"><is><t>costx</t></is></c><c r="AX1" t="inlineStr"><is><t>documentsx</t></is></c><c r="AY1" t="inlineStr"><is><t>notsickenoughx</t></is></c><c r="AZ1" t="inlineStr"><is><t>deniedx</t></is></c><c r="BA1" t="inlineStr"><is><t>inadequatedrugsx</t></is></c><c r="BB1" t="inlineStr"><is><t>tomeoffx</t></is></c><c r="BC1" t="inlineStr"><is><t>badlytreatedx</t></is></c><c r="BD1" t="inlineStr"><is><t>transportcostx</t></is></c><c r="BE1" t="inlineStr"><is><t>male</t></is></c><c r="BF1" t="inlineStr"><is><t>urban</t></is></c><c r="BG1" t="inlineStr"><is><t>age_std</t></is></c><c r="BH1" t="inlineStr"><is><t>age_std2</t></is></c><c r="BI1" t="inlineStr"><is><t>education</t></is></c><c r="BJ1" t="inlineStr"><is><t>ses</t></is></c><c r="BK1" t="inlineStr"><is><t>impair</t></is></c><c r="BL1" t="inlineStr"><is><t>barrier</t></is></c><c r="BM1" t="inlineStr"><is><t>didnt</t></is></c><c r="BN1" t="inlineStr"><is><t>impairgroup</t></is></c></row>
<row r="2" spans="1:66" s="0" outlineLevel="0"><c r="A2" s="23"><v>1.00000000000000000</v></c><c r="B2" s="8"><v>74.00000000000000000</v></c><c r="C2" s="23"><v>5.00000000000000000</v></c><c r="D2" s="23"><v>1.00000000000000000</v></c><c r="E2" s="23"><v>1.00000000000000000</v></c><c r="F2" s="23"><v>0.0</v></c><c r="G2" s="23"><v>0.0</v></c><c r="H2" s="23"><v>0.0</v></c><c r="I2" s="23"><v>1.00000000000000000</v></c><c r="J2" s="23"><v>1.00000000000000000</v></c><c r="K2" s="23"><v>1.00000000000000000</v></c><c r="L2" s="23"><v>1.00000000000000000</v></c><c r="M2" s="23"><v>1.00000000000000000</v></c><c r="N2" s="23"><v>0.0</v></c><c r="O2" s="23"><v>1.00000000000000000</v></c><c r="P2" s="23"><v>0.0</v></c><c r="Q2" s="23"><v>1.00000000000000000</v></c><c r="R2" s="23"><v>1.00000000000000000</v></c><c r="S2" s="23"><v>1.00000000000000000</v></c><c r="T2" s="23"><v>1.00000000000000000</v></c><c r="U2" s="23"><v>1.00000000000000000</v></c><c r="V2" s="23"><v>0.0</v></c><c r="W2" s="23"><v>0.0</v></c><c r="X2" s="23"><v>0.0</v></c><c r="Y2" s="23"><v>0.0</v></c><c r="Z2" s="23"><v>0.0</v></c><c r="AA2" s="23"><v>0.0</v></c><c r="AB2" s="23"><v>1.00000000000000000</v></c><c r="AC2" s="23"><v>0.0</v></c><c r="AD2" s="23"><v>1.00000000000000000</v></c><c r="AE2" s="23"><v>0.0</v></c><c r="AF2" s="23"><v>0.0</v></c><c r="AG2" s="23"><v>1.00000000000000000</v></c><c r="AH2" s="23"><v>1.00000000000000000</v></c><c r="AI2" s="23"><v>1.00000000000000000</v></c><c r="AJ2" s="23"><v>1.00000000000000000</v></c><c r="AK2" s="23"><v>1.00000000000000000</v></c><c r="AL2" s="23"><v>1.00000000000000000</v></c><c r="AM2" s="23"><v>1.00000000000000000</v></c><c r="AN2" s="23"><v>1.00000000000000000</v></c><c r="AO2" s="23"><v>1.00000000000000000</v></c><c r="AP2" s="23"><v>1.00000000000000000</v></c><c r="AQ2" s="23"><v>1.00000000000000000</v></c><c r="AR2" s="23"><v>1.00000000000000000</v></c><c r="AS2" s="23"><v>1.00000000000000000</v></c><c r="AT2" s="23"><v>1.00000000000000000</v></c><c r="AU2" s="23"><v>1.00000000000000000</v></c><c r="AV2" s="23"><v>1.00000000000000000</v></c><c r="AW2" s="23"><v>1.00000000000000000</v></c><c r="AX2" s="23"><v>1.00000000000000000</v></c><c r="AY2" s="23"><v>1.00000000000000000</v></c><c r="AZ2" s="23"><v>1.00000000000000000</v></c><c r="BA2" s="23"><v>1.00000000000000000</v></c><c r="BB2" s="23"><v>1.00000000000000000</v></c><c r="BC2" s="23"><v>1.00000000000000000</v></c><c r="BD2" s="23"><v>1.00000000000000000</v></c><c r="BE2" s="8"><v>0.0</v></c><c r="BF2" s="8"><v>0.0</v></c><c r="BG2" s="8"><v>37.49903106689453100</v></c><c r="BH2" s="8"><v>1406.17736816406250000</v></c><c r="BI2" s="8"><v>4.00000000000000000</v></c><c r="BJ2" s="8"><v>0.50000000000000000</v></c><c r="BK2" s="8"><v>1.00000000000000000</v></c><c r="BL2" s="8"><v>1.00000000000000000</v></c><c r="BM2" s="8"><v>0.0</v></c><c r="BN2" s="8"><v>1.00000000000000000</v></c></row>
<row r="3" spans="1:66" s="0" outlineLevel="0"><c r="A3" s="23"><v>1.00000000000000000</v></c><c r="B3" s="8"><v>45.00000000000000000</v></c><c r="C3" s="23"><v>5.00000000000000000</v></c><c r="D3" s="23"><v>1.00000000000000000</v></c><c r="E3" s="23"><v>0.0</v></c><c r="F3" s="23"><v>0.0</v></c><c r="G3" s="23"><v>0.0</v></c><c r="H3" s="23"><v>0.0</v></c><c r="I3" s="23"><v>0.0</v></c><c r="J3" s="23"><v>0.0</v></c><c r="K3" s="23"><v>0.0</v></c><c r="L3" s="23"><v>0.0</v></c><c r="M3" s="23"><v>0.0</v></c><c r="N3" s="23"><v>0.0</v></c><c r="O3" s="23"><v>0.0</v></c><c r="P3" s="23"><v>0.0</v></c><c r="Q3" s="23"><v>0.0</v></c><c r="R3" s="23"><v>0.0</v></c><c r="S3" s="23"><v>0.0</v></c><c r="T3" s="23"><v>0.0</v></c><c r="U3" s="23"><v>0.0</v></c><c r="V3" s="23"><v>0.0</v></c><c r="W3" s="23"><v>0.0</v></c><c r="X3" s="23"><v>0.0</v></c><c r="Y3" s="23"><v>0.0</v></c><c r="Z3" s="23"><v>0.0</v></c><c r="AA3" s="23"><v>0.0</v></c><c r="AB3" s="23"><v>1.00000000000000000</v></c><c r="AC3" s="23"><v>0.0</v></c><c r="AD3" s="23"><v>0.0</v></c><c r="AE3" s="23"><v>0.0</v></c><c r="AF3" s="23"><v>0.0</v></c><c r="AG3" s="23"><v>2.00000000000000000</v></c><c r="AH3" s="23"><v>1.00000000000000000</v></c><c r="AI3" s="23"><v>2.00000000000000000</v></c><c r="AJ3" s="23"><v>1.00000000000000000</v></c><c r="AK3" s="23"><v>1.00000000000000000</v></c><c r="AL3" s="23"><v>1.00000000000000000</v></c><c r="AM3" s="23"><v>1.00000000000000000</v></c><c r="AN3" s="23"><v>4.00000000000000000</v></c><c r="AO3" s="23"><v>1.00000000000000000</v></c><c r="AP3" s="23"><v>1.00000000000000000</v></c><c r="AQ3" s="23"><v>1.00000000000000000</v></c><c r="AR3" s="23"><v>1.00000000000000000</v></c><c r="AS3" s="23"><v>1.00000000000000000</v></c><c r="AT3" s="23"><v>1.00000000000000000</v></c><c r="AU3" s="23"><v>1.00000000000000000</v></c><c r="AV3" s="23"><v>1.00000000000000000</v></c><c r="AW3" s="23"><v>1.00000000000000000</v></c><c r="AX3" s="23"><v>1.00000000000000000</v></c><c r="AY3" s="23"><v>1.00000000000000000</v></c><c r="AZ3" s="23"><v>1.00000000000000000</v></c><c r="BA3" s="23"><v>4.00000000000000000</v></c><c r="BB3" s="23"><v>1.00000000000000000</v></c><c r="BC3" s="23"><v>1.00000000000000000</v></c><c r="BD3" s="23"><v>3.00000000000000000</v></c><c r="BE3" s="8"><v>0.0</v></c><c r="BF3" s="8"><v>0.0</v></c><c r="BG3" s="8"><v>8.49903011322021480</v></c><c r="BH3" s="8"><v>72.23351287841796900</v></c><c r="BI3" s="8"><v>1.00000000000000000</v></c><c r="BJ3" s="8"><v>0.03571428731083870</v></c><c r="BK3" s="8"><v>1.33333337306976320</v></c><c r="BL3" s="8"><v>1.44444441795349120</v></c><c r="BM3" s="8"><v>0.0</v></c><c r="BN3" s="8"><v>2.00000000000000000</v></c></row>
<row r="4" spans="1:66" s="0" outlineLevel="0"><c r="A4" s="23"><v>1.00000000000000000</v></c><c r="B4" s="8"><v>62.00000000000000000</v></c><c r="C4" s="23"><v>3.00000000000000000</v></c><c r="D4" s="23"><v>1.00000000000000000</v></c><c r="E4" s="23"><v>0.0</v></c><c r="F4" s="23"><v>0.0</v></c><c r="G4" s="23"><v>0.0</v></c><c r="H4" s="23"><v>0.0</v></c><c r="I4" s="23"><v>1.00000000000000000</v></c><c r="J4" s="23"><v>0.0</v></c><c r="K4" s="23"><v>0.0</v></c><c r="L4" s="23"><v>0.0</v></c><c r="M4" s="23"><v>0.0</v></c><c r="N4" s="23"><v>0.0</v></c><c r="O4" s="23"><v>1.00000000000000000</v></c><c r="P4" s="23"><v>0.0</v></c><c r="Q4" s="23"><v>0.0</v></c><c r="R4" s="23"><v>0.0</v></c><c r="S4" s="23"><v>0.0</v></c><c r="T4" s="23"><v>0.0</v></c><c r="U4" s="23"><v>0.0</v></c><c r="V4" s="23"><v>0.0</v></c><c r="W4" s="23"><v>0.0</v></c><c r="X4" s="23"><v>0.0</v></c><c r="Y4" s="23"><v>1.00000000000000000</v></c><c r="Z4" s="23"><v>0.0</v></c><c r="AA4" s="23"><v>0.0</v></c><c r="AB4" s="23"><v>1.00000000000000000</v></c><c r="AC4" s="23"><v>0.0</v></c><c r="AD4" s="23"><v>0.0</v></c><c r="AE4" s="23"><v>0.0</v></c><c r="AF4" s="23"><v>0.0</v></c><c r="AG4" s="23"><v>4.00000000000000000</v></c><c r="AH4" s="23"><v>3.00000000000000000</v></c><c r="AI4" s="23"><v>1.00000000000000000</v></c><c r="AJ4" s="23"><v>1.00000000000000000</v></c><c r="AK4" s="23"><v>1.00000000000000000</v></c><c r="AL4" s="23"><v>1.00000000000000000</v></c><c r="AM4" s="23"><v>1.00000000000000000</v></c><c r="AN4" s="23"><v>1.00000000000000000</v></c><c r="AO4" s="23"><v>1.00000000000000000</v></c><c r="AP4" s="23"><v>1.00000000000000000</v></c><c r="AQ4" s="23"><v>1.00000000000000000</v></c><c r="AR4" s="23"><v>1.00000000000000000</v></c><c r="AS4" s="23"><v>1.00000000000000000</v></c><c r="AT4" s="23"><v>1.00000000000000000</v></c><c r="AU4" s="23"><v>1.00000000000000000</v></c><c r="AV4" s="23"><v>1.00000000000000000</v></c><c r="AW4" s="23"><v>1.00000000000000000</v></c><c r="AX4" s="23"><v>1.00000000000000000</v></c><c r="AY4" s="23"><v>1.00000000000000000</v></c><c r="AZ4" s="23"><v>1.00000000000000000</v></c><c r="BA4" s="23"><v>1.00000000000000000</v></c><c r="BB4" s="23"><v>1.00000000000000000</v></c><c r="BC4" s="23"><v>1.00000000000000000</v></c><c r="BD4" s="23"><v>1.00000000000000000</v></c><c r="BE4" s="8"><v>0.0</v></c><c r="BF4" s="8"><v>0.0</v></c><c r="BG4" s="8"><v>25.49902915954589800</v></c><c r="BH4" s="8"><v>650.20050048828125000</v></c><c r="BI4" s="8"><v>1.00000000000000000</v></c><c r="BJ4" s="8"><v>0.14285714924335480</v></c><c r="BK4" s="8"><v>1.83333337306976320</v></c><c r="BL4" s="8"><v>1.00000000000000000</v></c><c r="BM4" s="8"><v>0.0</v></c><c r="BN4" s="8"><v>2.00000000000000000</v></c></row>
<row r="5" spans="1:66" s="0" outlineLevel="0"><c r="A5" s="23"><v>1.00000000000000000</v></c><c r="B5" s="8"><v>63.00000000000000000</v></c><c r="C5" s="23"><v>2.00000000000000000</v></c><c r="D5" s="23"><v>1.00000000000000000</v></c><c r="E5" s="23"><v>1.00000000000000000</v></c><c r="F5" s="23"><v>0.0</v></c><c r="G5" s="23"><v>0.0</v></c><c r="H5" s="23"><v>1.00000000000000000</v></c><c r="I5" s="23"><v>1.00000000000000000</v></c><c r="J5" s="23"><v>0.0</v></c><c r="K5" s="23"><v>1.00000000000000000</v></c><c r="L5" s="23"><v>1.00000000000000000</v></c><c r="M5" s="23"><v>1.00000000000000000</v></c><c r="N5" s="23"><v>0.0</v></c><c r="O5" s="23"><v>1.00000000000000000</v></c><c r="P5" s="23"><v>0.0</v></c><c r="Q5" s="23"><v>1.00000000000000000</v></c><c r="R5" s="23"><v>1.00000000000000000</v></c><c r="S5" s="23"><v>1.00000000000000000</v></c><c r="T5" s="23"><v>1.00000000000000000</v></c><c r="U5" s="23"><v>1.00000000000000000</v></c><c r="V5" s="23"><v>0.0</v></c><c r="W5" s="23"><v>0.0</v></c><c r="X5" s="23"><v>0.0</v></c><c r="Y5" s="23"><v>0.0</v></c><c r="Z5" s="23"><v>0.0</v></c><c r="AA5" s="23"><v>0.0</v></c><c r="AB5" s="23"><v>1.00000000000000000</v></c><c r="AC5" s="23"><v>0.0</v></c><c r="AD5" s="23"><v>1.00000000000000000</v></c><c r="AE5" s="23"><v>0.0</v></c><c r="AF5" s="23"><v>0.0</v></c><c r="AG5" s="23"><v>2.00000000000000000</v></c><c r="AH5" s="23"><v>1.00000000000000000</v></c><c r="AI5" s="23"><v>2.00000000000000000</v></c><c r="AJ5" s="23"><v>1.00000000000000000</v></c><c r="AK5" s="23"><v>1.00000000000000000</v></c><c r="AL5" s="23"><v>1.00000000000000000</v></c><c r="AM5" s="23"><v>4.00000000000000000</v></c><c r="AN5" s="23"><v>1.00000000000000000</v></c><c r="AO5" s="23"><v>2.00000000000000000</v></c><c r="AP5" s="23"><v>2.00000000000000000</v></c><c r="AQ5" s="23"><v>1.00000000000000000</v></c><c r="AR5" s="23"><v>1.00000000000000000</v></c><c r="AS5" s="23"><v>1.00000000000000000</v></c><c r="AT5" s="23"><v>1.00000000000000000</v></c><c r="AU5" s="23"><v>2.00000000000000000</v></c><c r="AV5" s="23"><v>2.00000000000000000</v></c><c r="AW5" s="23"><v>4.00000000000000000</v></c><c r="AX5" s="23"><v>1.00000000000000000</v></c><c r="AY5" s="23"><v>1.00000000000000000</v></c><c r="AZ5" s="23"><v>2.00000000000000000</v></c><c r="BA5" s="23"><v>1.00000000000000000</v></c><c r="BB5" s="23"><v>1.00000000000000000</v></c><c r="BC5" s="23"><v>1.00000000000000000</v></c><c r="BD5" s="23"><v>4.00000000000000000</v></c><c r="BE5" s="8"><v>0.0</v></c><c r="BF5" s="8"><v>1.00000000000000000</v></c><c r="BG5" s="8"><v>26.49902915954589800</v></c><c r="BH5" s="8"><v>702.19854736328125000</v></c><c r="BI5" s="8"><v>3.00000000000000000</v></c><c r="BJ5" s="8"><v>0.50000000000000000</v></c><c r="BK5" s="8"><v>1.33333337306976320</v></c><c r="BL5" s="8"><v>1.77777779102325440</v></c><c r="BM5" s="8"><v>0.0</v></c><c r="BN5" s="8"><v>2.00000000000000000</v></c></row>
<row r="6" spans="1:66" s="0" outlineLevel="0"><c r="A6" s="23"><v>1.00000000000000000</v></c><c r="B6" s="8"><v>9.00000000000000000</v></c><c r="C6" s="23"><v>5.00000000000000000</v></c><c r="D6" s="23"><v>1.00000000000000000</v></c><c r="E6" s="23"><v>1.00000000000000000</v></c><c r="F6" s="23"><v>0.0</v></c><c r="G6" s="23"><v>0.0</v></c><c r="H6" s="23"><v>0.0</v></c><c r="I6" s="23"><v>0.0</v></c><c r="J6" s="23"><v>0.0</v></c><c r="K6" s="23"><v>0.0</v></c><c r="L6" s="23"><v>0.0</v></c><c r="M6" s="23"><v>0.0</v></c><c r="N6" s="23"><v>0.0</v></c><c r="O6" s="23"><v>0.0</v></c><c r="P6" s="23"><v>0.0</v></c><c r="Q6" s="23"><v>0.0</v></c><c r="R6" s="23"><v>0.0</v></c><c r="S6" s="23"><v>0.0</v></c><c r="T6" s="23"><v>0.0</v></c><c r="U6" s="23"><v>0.0</v></c><c r="V6" s="23"><v>0.0</v></c><c r="W6" s="23"><v>0.0</v></c><c r="X6" s="23"><v>0.0</v></c><c r="Y6" s="23"><v>0.0</v></c><c r="Z6" s="23"><v>0.0</v></c><c r="AA6" s="23"><v>0.0</v></c><c r="AB6" s="23"><v>0.0</v></c><c r="AC6" s="23"><v>0.0</v></c><c r="AD6" s="23"><v>0.0</v></c><c r="AE6" s="23"><v>0.0</v></c><c r="AF6" s="23"><v>0.0</v></c><c r="AG6" s="23"><v>3.00000000000000000</v></c><c r="AH6" s="23"><v>3.00000000000000000</v></c><c r="AI6" s="23"><v>1.00000000000000000</v></c><c r="AJ6" s="23"><v>1.00000000000000000</v></c><c r="AK6" s="23"><v>1.00000000000000000</v></c><c r="AL6" s="23"><v>1.00000000000000000</v></c><c r="AM6" s="23"><v>2.00000000000000000</v></c><c r="AN6" s="23"><v>4.00000000000000000</v></c><c r="AO6" s="23"><v>1.00000000000000000</v></c><c r="AP6" s="23"><v>1.00000000000000000</v></c><c r="AQ6" s="23"><v>1.00000000000000000</v></c><c r="AR6" s="23"><v>1.00000000000000000</v></c><c r="AS6" s="23"><v>1.00000000000000000</v></c><c r="AT6" s="23"><v>1.00000000000000000</v></c><c r="AU6" s="23"><v>2.00000000000000000</v></c><c r="AV6" s="23"><v>1.00000000000000000</v></c><c r="AW6" s="23"><v>1.00000000000000000</v></c><c r="AX6" s="23"><v>2.00000000000000000</v></c><c r="AY6" s="23"><v>1.00000000000000000</v></c><c r="AZ6" s="23"><v>1.00000000000000000</v></c><c r="BA6" s="23"><v>1.00000000000000000</v></c><c r="BB6" s="23"><v>1.00000000000000000</v></c><c r="BC6" s="23"><v>1.00000000000000000</v></c><c r="BD6" s="23"><v>1.00000000000000000</v></c><c r="BE6" s="8"><v>1.00000000000000000</v></c><c r="BF6" s="8"><v>0.0</v></c><c r="BG6" s="8"><v>-27.50097084045410200</v></c><c r="BH6" s="8"><v>756.30340576171875000</v></c><c r="BI6" s="8"><v>1.00000000000000000</v></c><c r="BJ6" s="8"><v>0.03571428731083870</v></c><c r="BK6" s="8"><v>1.66666662693023680</v></c><c r="BL6" s="8"><v>1.33333337306976320</v></c><c r="BM6" s="8"><v>0.0</v></c><c r="BN6" s="8"><v>2.00000000000000000</v></c></row>
<row r="7" spans="1:66" s="0" outlineLevel="0"><c r="A7" s="23"><v>1.00000000000000000</v></c><c r="B7" s="8"><v>59.00000000000000000</v></c><c r="C7" s="23"><v>5.00000000000000000</v></c><c r="D7" s="23"><v>3.00000000000000000</v></c><c r="E7" s="23"><v>1.00000000000000000</v></c><c r="F7" s="23"><v>0.0</v></c><c r="G7" s="23"><v>0.0</v></c><c r="H7" s="23"><v>0.0</v></c><c r="I7" s="23"><v>1.00000000000000000</v></c><c r="J7" s="23"><v>0.0</v></c><c r="K7" s="23"><v>0.0</v></c><c r="L7" s="23"><v>0.0</v></c><c r="M7" s="23"><v>0.0</v></c><c r="N7" s="23"><v>0.0</v></c><c r="O7" s="23"><v>0.0</v></c><c r="P7" s="23"><v>1.00000000000000000</v></c><c r="Q7" s="23"><v>0.0</v></c><c r="R7" s="23"><v>0.0</v></c><c r="S7" s="23"><v>0.0</v></c><c r="T7" s="23"><v>0.0</v></c><c r="U7" s="23"><v>0.0</v></c><c r="V7" s="23"><v>0.0</v></c><c r="W7" s="23"><v>0.0</v></c><c r="X7" s="23"><v>0.0</v></c><c r="Y7" s="23"><v>0.0</v></c><c r="Z7" s="23"><v>0.0</v></c><c r="AA7" s="23"><v>0.0</v></c><c r="AB7" s="23"><v>1.00000000000000000</v></c><c r="AC7" s="23"><v>1.00000000000000000</v></c><c r="AD7" s="23"><v>0.0</v></c><c r="AE7" s="23"><v>0.0</v></c><c r="AF7" s="23"><v>0.0</v></c><c r="AG7" s="23"><v>1.00000000000000000</v></c><c r="AH7" s="23"><v>2.00000000000000000</v></c><c r="AI7" s="23"><v>1.00000000000000000</v></c><c r="AJ7" s="23"><v>1.00000000000000000</v></c><c r="AK7" s="23"><v>1.00000000000000000</v></c><c r="AL7" s="23"><v>1.00000000000000000</v></c><c r="AM7" s="23"><v>1.00000000000000000</v></c><c r="AN7" s="23"><v>4.00000000000000000</v></c><c r="AO7" s="23"><v>1.00000000000000000</v></c><c r="AP7" s="23"><v>1.00000000000000000</v></c><c r="AQ7" s="23"><v>4.00000000000000000</v></c><c r="AR7" s="1" t="e"><v>#NULL!</v></c><c r="AS7" s="23"><v>4.00000000000000000</v></c><c r="AT7" s="23"><v>4.00000000000000000</v></c><c r="AU7" s="23"><v>1.00000000000000000</v></c><c r="AV7" s="23"><v>1.00000000000000000</v></c><c r="AW7" s="23"><v>1.00000000000000000</v></c><c r="AX7" s="23"><v>1.00000000000000000</v></c><c r="AY7" s="23"><v>1.00000000000000000</v></c><c r="AZ7" s="23"><v>3.00000000000000000</v></c><c r="BA7" s="23"><v>3.00000000000000000</v></c><c r="BB7" s="23"><v>1.00000000000000000</v></c><c r="BC7" s="23"><v>1.00000000000000000</v></c><c r="BD7" s="23"><v>1.00000000000000000</v></c><c r="BE7" s="8"><v>1.00000000000000000</v></c><c r="BF7" s="8"><v>0.0</v></c><c r="BG7" s="8"><v>22.49902915954589800</v></c><c r="BH7" s="8"><v>506.20629882812500000</v></c><c r="BI7" s="8"><v>2.00000000000000000</v></c><c r="BJ7" s="8"><v>0.17857143282890320</v></c><c r="BK7" s="8"><v>1.16666662693023680</v></c><c r="BL7" s="1" t="e"><v>#NULL!</v></c><c r="BM7" s="1" t="e"><v>#NULL!</v></c><c r="BN7" s="8"><v>2.00000000000000000</v></c></row>
<row r="8" spans="1:66" s="0" outlineLevel="0"><c r="A8" s="23"><v>1.00000000000000000</v></c><c r="B8" s="8"><v>45.00000000000000000</v></c><c r="C8" s="23"><v>5.00000000000000000</v></c><c r="D8" s="23"><v>1.00000000000000000</v></c><c r="E8" s="23"><v>1.00000000000000000</v></c><c r="F8" s="23"><v>1.00000000000000000</v></c><c r="G8" s="23"><v>0.0</v></c><c r="H8" s="23"><v>1.00000000000000000</v></c><c r="I8" s="23"><v>1.00000000000000000</v></c><c r="J8" s="23"><v>0.0</v></c><c r="K8" s="23"><v>1.00000000000000000</v></c><c r="L8" s="23"><v>0.0</v></c><c r="M8" s="23"><v>1.00000000000000000</v></c><c r="N8" s="23"><v>0.0</v></c><c r="O8" s="23"><v>0.0</v></c><c r="P8" s="23"><v>1.00000000000000000</v></c><c r="Q8" s="23"><v>1.00000000000000000</v></c><c r="R8" s="23"><v>1.00000000000000000</v></c><c r="S8" s="23"><v>0.0</v></c><c r="T8" s="23"><v>0.0</v></c><c r="U8" s="23"><v>0.0</v></c><c r="V8" s="23"><v>0.0</v></c><c r="W8" s="23"><v>0.0</v></c><c r="X8" s="23"><v>0.0</v></c><c r="Y8" s="23"><v>0.0</v></c><c r="Z8" s="23"><v>0.0</v></c><c r="AA8" s="23"><v>0.0</v></c><c r="AB8" s="23"><v>1.00000000000000000</v></c><c r="AC8" s="23"><v>0.0</v></c><c r="AD8" s="23"><v>0.0</v></c><c r="AE8" s="23"><v>0.0</v></c><c r="AF8" s="23"><v>0.0</v></c><c r="AG8" s="23"><v>1.00000000000000000</v></c><c r="AH8" s="23"><v>1.00000000000000000</v></c><c r="AI8" s="23"><v>1.00000000000000000</v></c><c r="AJ8" s="23"><v>1.00000000000000000</v></c><c r="AK8" s="23"><v>2.00000000000000000</v></c><c r="AL8" s="23"><v>1.00000000000000000</v></c><c r="AM8" s="23"><v>1.00000000000000000</v></c><c r="AN8" s="23"><v>1.00000000000000000</v></c><c r="AO8" s="23"><v>1.00000000000000000</v></c><c r="AP8" s="23"><v>1.00000000000000000</v></c><c r="AQ8" s="23"><v>1.00000000000000000</v></c><c r="AR8" s="23"><v>1.00000000000000000</v></c><c r="AS8" s="23"><v>1.00000000000000000</v></c><c r="AT8" s="23"><v>1.00000000000000000</v></c><c r="AU8" s="23"><v>1.00000000000000000</v></c><c r="AV8" s="23"><v>1.00000000000000000</v></c><c r="AW8" s="23"><v>1.00000000000000000</v></c><c r="AX8" s="23"><v>1.00000000000000000</v></c><c r="AY8" s="23"><v>1.00000000000000000</v></c><c r="AZ8" s="23"><v>1.00000000000000000</v></c><c r="BA8" s="23"><v>1.00000000000000000</v></c><c r="BB8" s="23"><v>1.00000000000000000</v></c><c r="BC8" s="23"><v>1.00000000000000000</v></c><c r="BD8" s="23"><v>1.00000000000000000</v></c><c r="BE8" s="8"><v>1.00000000000000000</v></c><c r="BF8" s="8"><v>1.00000000000000000</v></c><c r="BG8" s="8"><v>8.49903011322021480</v></c><c r="BH8" s="8"><v>72.23351287841796900</v></c><c r="BI8" s="8"><v>3.00000000000000000</v></c><c r="BJ8" s="8"><v>0.35714286565780640</v></c><c r="BK8" s="8"><v>1.16666662693023680</v></c><c r="BL8" s="8"><v>1.00000000000000000</v></c><c r="BM8" s="8"><v>0.0</v></c><c r="BN8" s="8"><v>2.00000000000000000</v></c></row>
<row r="9" spans="1:66" s="0" outlineLevel="0"><c r="A9" s="23"><v>1.00000000000000000</v></c><c r="B9" s="8"><v>33.00000000000000000</v></c><c r="C9" s="23"><v>5.00000000000000000</v></c><c r="D9" s="23"><v>1.00000000000000000</v></c><c r="E9" s="23"><v>1.00000000000000000</v></c><c r="F9" s="23"><v>0.0</v></c><c r="G9" s="23"><v>0.0</v></c><c r="H9" s="23"><v>0.0</v></c><c r="I9" s="23"><v>1.00000000000000000</v></c><c r="J9" s="23"><v>0.0</v></c><c r="K9" s="23"><v>1.00000000000000000</v></c><c r="L9" s="23"><v>0.0</v></c><c r="M9" s="23"><v>0.0</v></c><c r="N9" s="23"><v>0.0</v></c><c r="O9" s="23"><v>0.0</v></c><c r="P9" s="23"><v>1.00000000000000000</v></c><c r="Q9" s="23"><v>0.0</v></c><c r="R9" s="23"><v>0.0</v></c><c r="S9" s="23"><v>0.0</v></c><c r="T9" s="23"><v>0.0</v></c><c r="U9" s="23"><v>0.0</v></c><c r="V9" s="23"><v>0.0</v></c><c r="W9" s="23"><v>0.0</v></c><c r="X9" s="23"><v>0.0</v></c><c r="Y9" s="23"><v>0.0</v></c><c r="Z9" s="23"><v>0.0</v></c><c r="AA9" s="23"><v>1.00000000000000000</v></c><c r="AB9" s="23"><v>0.0</v></c><c r="AC9" s="23"><v>0.0</v></c><c r="AD9" s="23"><v>0.0</v></c><c r="AE9" s="23"><v>0.0</v></c><c r="AF9" s="23"><v>0.0</v></c><c r="AG9" s="23"><v>1.00000000000000000</v></c><c r="AH9" s="23"><v>1.00000000000000000</v></c><c r="AI9" s="23"><v>1.00000000000000000</v></c><c r="AJ9" s="23"><v>2.00000000000000000</v></c><c r="AK9" s="23"><v>1.00000000000000000</v></c><c r="AL9" s="23"><v>1.00000000000000000</v></c><c r="AM9" s="23"><v>1.00000000000000000</v></c><c r="AN9" s="23"><v>1.00000000000000000</v></c><c r="AO9" s="23"><v>1.00000000000000000</v></c><c r="AP9" s="23"><v>1.00000000000000000</v></c><c r="AQ9" s="23"><v>1.00000000000000000</v></c><c r="AR9" s="23"><v>1.00000000000000000</v></c><c r="AS9" s="23"><v>1.00000000000000000</v></c><c r="AT9" s="23"><v>1.00000000000000000</v></c><c r="AU9" s="23"><v>1.00000000000000000</v></c><c r="AV9" s="23"><v>1.00000000000000000</v></c><c r="AW9" s="23"><v>1.00000000000000000</v></c><c r="AX9" s="23"><v>1.00000000000000000</v></c><c r="AY9" s="23"><v>1.00000000000000000</v></c><c r="AZ9" s="23"><v>1.00000000000000000</v></c><c r="BA9" s="23"><v>1.00000000000000000</v></c><c r="BB9" s="23"><v>1.00000000000000000</v></c><c r="BC9" s="23"><v>1.00000000000000000</v></c><c r="BD9" s="23"><v>1.00000000000000000</v></c><c r="BE9" s="8"><v>1.00000000000000000</v></c><c r="BF9" s="8"><v>0.0</v></c><c r="BG9" s="8"><v>-3.50096988677978520</v></c><c r="BH9" s="8"><v>12.25679016113281200</v></c><c r="BI9" s="8"><v>3.00000000000000000</v></c><c r="BJ9" s="8"><v>0.17857143282890320</v></c><c r="BK9" s="8"><v>1.16666662693023680</v></c><c r="BL9" s="8"><v>1.00000000000000000</v></c><c r="BM9" s="8"><v>0.0</v></c><c r="BN9" s="8"><v>2.00000000000000000</v></c></row>
<row r="10" spans="1:66" s="0" outlineLevel="0"><c r="A10" s="23"><v>1.00000000000000000</v></c><c r="B10" s="8"><v>56.00000000000000000</v></c><c r="C10" s="23"><v>5.00000000000000000</v></c><c r="D10" s="23"><v>1.00000000000000000</v></c><c r="E10" s="23"><v>1.00000000000000000</v></c><c r="F10" s="23"><v>0.0</v></c><c r="G10" s="23"><v>0.0</v></c><c r="H10" s="23"><v>0.0</v></c><c r="I10" s="23"><v>0.0</v></c><c r="J10" s="23"><v>0.0</v></c><c r="K10" s="23"><v>0.0</v></c><c r="L10" s="23"><v>0.0</v></c><c r="M10" s="23"><v>0.0</v></c><c r="N10" s="23"><v>0.0</v></c><c r="O10" s="23"><v>0.0</v></c><c r="P10" s="23"><v>0.0</v></c><c r="Q10" s="23"><v>1.00000000000000000</v></c><c r="R10" s="23"><v>0.0</v></c><c r="S10" s="23"><v>0.0</v></c><c r="T10" s="23"><v>0.0</v></c><c r="U10" s="23"><v>0.0</v></c><c r="V10" s="23"><v>0.0</v></c><c r="W10" s="23"><v>0.0</v></c><c r="X10" s="23"><v>0.0</v></c><c r="Y10" s="23"><v>0.0</v></c><c r="Z10" s="23"><v>0.0</v></c><c r="AA10" s="23"><v>0.0</v></c><c r="AB10" s="23"><v>1.00000000000000000</v></c><c r="AC10" s="23"><v>0.0</v></c><c r="AD10" s="23"><v>0.0</v></c><c r="AE10" s="23"><v>0.0</v></c><c r="AF10" s="23"><v>0.0</v></c><c r="AG10" s="23"><v>1.00000000000000000</v></c><c r="AH10" s="23"><v>1.00000000000000000</v></c><c r="AI10" s="23"><v>1.00000000000000000</v></c><c r="AJ10" s="23"><v>1.00000000000000000</v></c><c r="AK10" s="23"><v>1.00000000000000000</v></c><c r="AL10" s="23"><v>1.00000000000000000</v></c><c r="AM10" s="23"><v>1.00000000000000000</v></c><c r="AN10" s="23"><v>4.00000000000000000</v></c><c r="AO10" s="23"><v>1.00000000000000000</v></c><c r="AP10" s="23"><v>1.00000000000000000</v></c><c r="AQ10" s="23"><v>1.00000000000000000</v></c><c r="AR10" s="23"><v>3.00000000000000000</v></c><c r="AS10" s="23"><v>1.00000000000000000</v></c><c r="AT10" s="23"><v>3.00000000000000000</v></c><c r="AU10" s="23"><v>1.00000000000000000</v></c><c r="AV10" s="23"><v>4.00000000000000000</v></c><c r="AW10" s="23"><v>4.00000000000000000</v></c><c r="AX10" s="23"><v>1.00000000000000000</v></c><c r="AY10" s="23"><v>3.00000000000000000</v></c><c r="AZ10" s="23"><v>4.00000000000000000</v></c><c r="BA10" s="23"><v>4.00000000000000000</v></c><c r="BB10" s="23"><v>2.00000000000000000</v></c><c r="BC10" s="23"><v>1.00000000000000000</v></c><c r="BD10" s="23"><v>1.00000000000000000</v></c><c r="BE10" s="8"><v>0.0</v></c><c r="BF10" s="8"><v>0.0</v></c><c r="BG10" s="8"><v>19.49902915954589800</v></c><c r="BH10" s="8"><v>380.21212768554687000</v></c><c r="BI10" s="8"><v>1.00000000000000000</v></c><c r="BJ10" s="8"><v>0.10714285820722580</v></c><c r="BK10" s="8"><v>1.00000000000000000</v></c><c r="BL10" s="8"><v>2.22222232818603520</v></c><c r="BM10" s="8"><v>0.0</v></c><c r="BN10" s="8"><v>1.00000000000000000</v></c></row>
<row r="11" spans="1:66" s="0" outlineLevel="0"><c r="A11" s="23"><v>1.00000000000000000</v></c><c r="B11" s="8"><v>75.00000000000000000</v></c><c r="C11" s="23"><v>5.00000000000000000</v></c><c r="D11" s="23"><v>1.00000000000000000</v></c><c r="E11" s="23"><v>0.0</v></c><c r="F11" s="23"><v>0.0</v></c><c r="G11" s="23"><v>0.0</v></c><c r="H11" s="23"><v>0.0</v></c><c r="I11" s="23"><v>1.00000000000000000</v></c><c r="J11" s="23"><v>0.0</v></c><c r="K11" s="23"><v>1.00000000000000000</v></c><c r="L11" s="23"><v>0.0</v></c><c r="M11" s="23"><v>0.0</v></c><c r="N11" s="23"><v>0.0</v></c><c r="O11" s="23"><v>0.0</v></c><c r="P11" s="23"><v>1.00000000000000000</v></c><c r="Q11" s="23"><v>0.0</v></c><c r="R11" s="23"><v>0.0</v></c><c r="S11" s="23"><v>0.0</v></c><c r="T11" s="23"><v>0.0</v></c><c r="U11" s="23"><v>0.0</v></c><c r="V11" s="23"><v>0.0</v></c><c r="W11" s="23"><v>0.0</v></c><c r="X11" s="23"><v>0.0</v></c><c r="Y11" s="23"><v>0.0</v></c><c r="Z11" s="23"><v>0.0</v></c><c r="AA11" s="23"><v>0.0</v></c><c r="AB11" s="23"><v>0.0</v></c><c r="AC11" s="23"><v>0.0</v></c><c r="AD11" s="23"><v>0.0</v></c><c r="AE11" s="23"><v>0.0</v></c><c r="AF11" s="23"><v>0.0</v></c><c r="AG11" s="23"><v>3.00000000000000000</v></c><c r="AH11" s="23"><v>3.00000000000000000</v></c><c r="AI11" s="23"><v>3.00000000000000000</v></c><c r="AJ11" s="23"><v>1.00000000000000000</v></c><c r="AK11" s="23"><v>2.00000000000000000</v></c><c r="AL11" s="23"><v>1.00000000000000000</v></c><c r="AM11" s="23"><v>1.00000000000000000</v></c><c r="AN11" s="23"><v>1.00000000000000000</v></c><c r="AO11" s="23"><v>1.00000000000000000</v></c><c r="AP11" s="23"><v>1.00000000000000000</v></c><c r="AQ11" s="23"><v>1.00000000000000000</v></c><c r="AR11" s="23"><v>1.00000000000000000</v></c><c r="AS11" s="23"><v>1.00000000000000000</v></c><c r="AT11" s="23"><v>1.00000000000000000</v></c><c r="AU11" s="23"><v>1.00000000000000000</v></c><c r="AV11" s="23"><v>1.00000000000000000</v></c><c r="AW11" s="23"><v>1.00000000000000000</v></c><c r="AX11" s="23"><v>1.00000000000000000</v></c><c r="AY11" s="23"><v>1.00000000000000000</v></c><c r="AZ11" s="23"><v>1.00000000000000000</v></c><c r="BA11" s="23"><v>2.00000000000000000</v></c><c r="BB11" s="23"><v>1.00000000000000000</v></c><c r="BC11" s="23"><v>1.00000000000000000</v></c><c r="BD11" s="23"><v>1.00000000000000000</v></c><c r="BE11" s="8"><v>1.00000000000000000</v></c><c r="BF11" s="8"><v>0.0</v></c><c r="BG11" s="8"><v>38.49903106689453100</v></c><c r="BH11" s="8"><v>1482.17541503906250000</v></c><c r="BI11" s="8"><v>1.00000000000000000</v></c><c r="BJ11" s="8"><v>0.10714285820722580</v></c><c r="BK11" s="8"><v>2.16666674613952640</v></c><c r="BL11" s="8"><v>1.05555558204650880</v></c><c r="BM11" s="8"><v>0.0</v></c><c r="BN11" s="8"><v>3.00000000000000000</v></c></row>
<row r="12" spans="1:66" s="0" outlineLevel="0"><c r="A12" s="23"><v>1.00000000000000000</v></c><c r="B12" s="8"><v>62.00000000000000000</v></c><c r="C12" s="23"><v>5.00000000000000000</v></c><c r="D12" s="23"><v>1.00000000000000000</v></c><c r="E12" s="23"><v>1.00000000000000000</v></c><c r="F12" s="23"><v>0.0</v></c><c r="G12" s="23"><v>0.0</v></c><c r="H12" s="23"><v>0.0</v></c><c r="I12" s="23"><v>1.00000000000000000</v></c><c r="J12" s="23"><v>0.0</v></c><c r="K12" s="23"><v>1.00000000000000000</v></c><c r="L12" s="23"><v>0.0</v></c><c r="M12" s="23"><v>0.0</v></c><c r="N12" s="23"><v>0.0</v></c><c r="O12" s="23"><v>0.0</v></c><c r="P12" s="23"><v>0.0</v></c><c r="Q12" s="23"><v>0.0</v></c><c r="R12" s="23"><v>0.0</v></c><c r="S12" s="23"><v>0.0</v></c><c r="T12" s="23"><v>0.0</v></c><c r="U12" s="23"><v>1.00000000000000000</v></c><c r="V12" s="23"><v>0.0</v></c><c r="W12" s="23"><v>0.0</v></c><c r="X12" s="23"><v>0.0</v></c><c r="Y12" s="23"><v>0.0</v></c><c r="Z12" s="23"><v>0.0</v></c><c r="AA12" s="23"><v>0.0</v></c><c r="AB12" s="23"><v>1.00000000000000000</v></c><c r="AC12" s="23"><v>0.0</v></c><c r="AD12" s="23"><v>0.0</v></c><c r="AE12" s="23"><v>0.0</v></c><c r="AF12" s="23"><v>0.0</v></c><c r="AG12" s="23"><v>1.00000000000000000</v></c><c r="AH12" s="23"><v>1.00000000000000000</v></c><c r="AI12" s="23"><v>4.00000000000000000</v></c><c r="AJ12" s="23"><v>3.00000000000000000</v></c><c r="AK12" s="23"><v>2.00000000000000000</v></c><c r="AL12" s="23"><v>1.00000000000000000</v></c><c r="AM12" s="23"><v>1.00000000000000000</v></c><c r="AN12" s="23"><v>1.00000000000000000</v></c><c r="AO12" s="23"><v>1.00000000000000000</v></c><c r="AP12" s="23"><v>1.00000000000000000</v></c><c r="AQ12" s="23"><v>1.00000000000000000</v></c><c r="AR12" s="23"><v>1.00000000000000000</v></c><c r="AS12" s="23"><v>1.00000000000000000</v></c><c r="AT12" s="23"><v>1.00000000000000000</v></c><c r="AU12" s="23"><v>1.00000000000000000</v></c><c r="AV12" s="23"><v>1.00000000000000000</v></c><c r="AW12" s="23"><v>1.00000000000000000</v></c><c r="AX12" s="23"><v>1.00000000000000000</v></c><c r="AY12" s="23"><v>1.00000000000000000</v></c><c r="AZ12" s="23"><v>1.00000000000000000</v></c><c r="BA12" s="23"><v>1.00000000000000000</v></c><c r="BB12" s="23"><v>1.00000000000000000</v></c><c r="BC12" s="23"><v>1.00000000000000000</v></c><c r="BD12" s="23"><v>1.00000000000000000</v></c><c r="BE12" s="8"><v>0.0</v></c><c r="BF12" s="8"><v>0.0</v></c><c r="BG12" s="8"><v>25.49902915954589800</v></c><c r="BH12" s="8"><v>650.20050048828125000</v></c><c r="BI12" s="8"><v>1.00000000000000000</v></c><c r="BJ12" s="8"><v>0.17857143282890320</v></c><c r="BK12" s="8"><v>2.00000000000000000</v></c><c r="BL12" s="8"><v>1.00000000000000000</v></c><c r="BM12" s="8"><v>0.0</v></c><c r="BN12" s="8"><v>3.00000000000000000</v></c></row>
<row r="13" spans="1:66" s="0" outlineLevel="0"><c r="A13" s="23"><v>1.00000000000000000</v></c><c r="B13" s="8"><v>41.00000000000000000</v></c><c r="C13" s="23"><v>5.00000000000000000</v></c><c r="D13" s="23"><v>98.00000000000000000</v></c><c r="E13" s="23"><v>1.00000000000000000</v></c><c r="F13" s="23"><v>1.00000000000000000</v></c><c r="G13" s="23"><v>0.0</v></c><c r="H13" s="23"><v>1.00000000000000000</v></c><c r="I13" s="23"><v>1.00000000000000000</v></c><c r="J13" s="23"><v>0.0</v></c><c r="K13" s="23"><v>1.00000000000000000</v></c><c r="L13" s="23"><v>0.0</v></c><c r="M13" s="23"><v>1.00000000000000000</v></c><c r="N13" s="23"><v>0.0</v></c><c r="O13" s="23"><v>1.00000000000000000</v></c><c r="P13" s="23"><v>0.0</v></c><c r="Q13" s="23"><v>1.00000000000000000</v></c><c r="R13" s="23"><v>1.00000000000000000</v></c><c r="S13" s="23"><v>1.00000000000000000</v></c><c r="T13" s="23"><v>0.0</v></c><c r="U13" s="23"><v>1.00000000000000000</v></c><c r="V13" s="23"><v>0.0</v></c><c r="W13" s="23"><v>0.0</v></c><c r="X13" s="23"><v>0.0</v></c><c r="Y13" s="23"><v>0.0</v></c><c r="Z13" s="23"><v>0.0</v></c><c r="AA13" s="23"><v>0.0</v></c><c r="AB13" s="23"><v>1.00000000000000000</v></c><c r="AC13" s="23"><v>0.0</v></c><c r="AD13" s="23"><v>0.0</v></c><c r="AE13" s="23"><v>0.0</v></c><c r="AF13" s="23"><v>0.0</v></c><c r="AG13" s="23"><v>1.00000000000000000</v></c><c r="AH13" s="23"><v>1.00000000000000000</v></c><c r="AI13" s="23"><v>1.00000000000000000</v></c><c r="AJ13" s="23"><v>1.00000000000000000</v></c><c r="AK13" s="23"><v>1.00000000000000000</v></c><c r="AL13" s="23"><v>1.00000000000000000</v></c><c r="AM13" s="23"><v>2.00000000000000000</v></c><c r="AN13" s="23"><v>1.00000000000000000</v></c><c r="AO13" s="23"><v>1.00000000000000000</v></c><c r="AP13" s="23"><v>1.00000000000000000</v></c><c r="AQ13" s="23"><v>5.00000000000000000</v></c><c r="AR13" s="23"><v>4.00000000000000000</v></c><c r="AS13" s="1" t="e"><v>#NULL!</v></c><c r="AT13" s="23"><v>2.00000000000000000</v></c><c r="AU13" s="23"><v>2.00000000000000000</v></c><c r="AV13" s="23"><v>1.00000000000000000</v></c><c r="AW13" s="23"><v>2.00000000000000000</v></c><c r="AX13" s="23"><v>1.00000000000000000</v></c><c r="AY13" s="23"><v>1.00000000000000000</v></c><c r="AZ13" s="23"><v>1.00000000000000000</v></c><c r="BA13" s="23"><v>1.00000000000000000</v></c><c r="BB13" s="23"><v>1.00000000000000000</v></c><c r="BC13" s="23"><v>1.00000000000000000</v></c><c r="BD13" s="23"><v>2.00000000000000000</v></c><c r="BE13" s="8"><v>0.0</v></c><c r="BF13" s="8"><v>1.00000000000000000</v></c><c r="BG13" s="8"><v>4.49903011322021480</v></c><c r="BH13" s="8"><v>20.24127197265625000</v></c><c r="BI13" s="8"><v>3.00000000000000000</v></c><c r="BJ13" s="8"><v>0.42857143282890320</v></c><c r="BK13" s="8"><v>1.00000000000000000</v></c><c r="BL13" s="1" t="e"><v>#NULL!</v></c><c r="BM13" s="1" t="e"><v>#NULL!</v></c><c r="BN13" s="8"><v>1.00000000000000000</v></c></row>
<row r="14" spans="1:66" s="0" outlineLevel="0"><c r="A14" s="23"><v>1.00000000000000000</v></c><c r="B14" s="8"><v>26.00000000000000000</v></c><c r="C14" s="23"><v>4.00000000000000000</v></c><c r="D14" s="23"><v>2.00000000000000000</v></c><c r="E14" s="23"><v>1.00000000000000000</v></c><c r="F14" s="23"><v>0.0</v></c><c r="G14" s="23"><v>0.0</v></c><c r="H14" s="23"><v>0.0</v></c><c r="I14" s="23"><v>0.0</v></c><c r="J14" s="23"><v>0.0</v></c><c r="K14" s="23"><v>0.0</v></c><c r="L14" s="23"><v>0.0</v></c><c r="M14" s="23"><v>0.0</v></c><c r="N14" s="23"><v>0.0</v></c><c r="O14" s="23"><v>0.0</v></c><c r="P14" s="23"><v>0.0</v></c><c r="Q14" s="23"><v>0.0</v></c><c r="R14" s="23"><v>0.0</v></c><c r="S14" s="23"><v>0.0</v></c><c r="T14" s="23"><v>0.0</v></c><c r="U14" s="23"><v>0.0</v></c><c r="V14" s="23"><v>0.0</v></c><c r="W14" s="23"><v>0.0</v></c><c r="X14" s="23"><v>0.0</v></c><c r="Y14" s="23"><v>0.0</v></c><c r="Z14" s="23"><v>0.0</v></c><c r="AA14" s="23"><v>0.0</v></c><c r="AB14" s="23"><v>0.0</v></c><c r="AC14" s="23"><v>0.0</v></c><c r="AD14" s="23"><v>0.0</v></c><c r="AE14" s="23"><v>0.0</v></c><c r="AF14" s="23"><v>0.0</v></c><c r="AG14" s="23"><v>1.00000000000000000</v></c><c r="AH14" s="23"><v>1.00000000000000000</v></c><c r="AI14" s="23"><v>1.00000000000000000</v></c><c r="AJ14" s="23"><v>1.00000000000000000</v></c><c r="AK14" s="23"><v>1.00000000000000000</v></c><c r="AL14" s="23"><v>1.00000000000000000</v></c><c r="AM14" s="23"><v>1.00000000000000000</v></c><c r="AN14" s="23"><v>1.00000000000000000</v></c><c r="AO14" s="23"><v>1.00000000000000000</v></c><c r="AP14" s="23"><v>1.00000000000000000</v></c><c r="AQ14" s="23"><v>1.00000000000000000</v></c><c r="AR14" s="23"><v>1.00000000000000000</v></c><c r="AS14" s="23"><v>1.00000000000000000</v></c><c r="AT14" s="23"><v>1.00000000000000000</v></c><c r="AU14" s="23"><v>1.00000000000000000</v></c><c r="AV14" s="23"><v>1.00000000000000000</v></c><c r="AW14" s="23"><v>1.00000000000000000</v></c><c r="AX14" s="23"><v>1.00000000000000000</v></c><c r="AY14" s="23"><v>1.00000000000000000</v></c><c r="AZ14" s="23"><v>1.00000000000000000</v></c><c r="BA14" s="23"><v>1.00000000000000000</v></c><c r="BB14" s="23"><v>1.00000000000000000</v></c><c r="BC14" s="23"><v>1.00000000000000000</v></c><c r="BD14" s="23"><v>1.00000000000000000</v></c><c r="BE14" s="8"><v>0.0</v></c><c r="BF14" s="8"><v>0.0</v></c><c r="BG14" s="8"><v>-10.50096988677978500</v></c><c r="BH14" s="8"><v>110.27037048339844000</v></c><c r="BI14" s="8"><v>2.00000000000000000</v></c><c r="BJ14" s="8"><v>0.03571428731083870</v></c><c r="BK14" s="8"><v>1.00000000000000000</v></c><c r="BL14" s="8"><v>1.00000000000000000</v></c><c r="BM14" s="8"><v>1.00000000000000000</v></c><c r="BN14" s="8"><v>1.00000000000000000</v></c></row>
<row r="15" spans="1:66" s="0" outlineLevel="0"><c r="A15" s="23"><v>1.00000000000000000</v></c><c r="B15" s="8"><v>20.00000000000000000</v></c><c r="C15" s="23"><v>5.00000000000000000</v></c><c r="D15" s="23"><v>1.00000000000000000</v></c><c r="E15" s="23"><v>1.00000000000000000</v></c><c r="F15" s="23"><v>0.0</v></c><c r="G15" s="23"><v>0.0</v></c><c r="H15" s="23"><v>1.00000000000000000</v></c><c r="I15" s="23"><v>1.00000000000000000</v></c><c r="J15" s="23"><v>0.0</v></c><c r="K15" s="23"><v>1.00000000000000000</v></c><c r="L15" s="23"><v>1.00000000000000000</v></c><c r="M15" s="23"><v>1.00000000000000000</v></c><c r="N15" s="23"><v>0.0</v></c><c r="O15" s="23"><v>1.00000000000000000</v></c><c r="P15" s="23"><v>0.0</v></c><c r="Q15" s="23"><v>1.00000000000000000</v></c><c r="R15" s="23"><v>1.00000000000000000</v></c><c r="S15" s="23"><v>1.00000000000000000</v></c><c r="T15" s="23"><v>0.0</v></c><c r="U15" s="23"><v>1.00000000000000000</v></c><c r="V15" s="23"><v>0.0</v></c><c r="W15" s="23"><v>0.0</v></c><c r="X15" s="23"><v>0.0</v></c><c r="Y15" s="23"><v>0.0</v></c><c r="Z15" s="23"><v>0.0</v></c><c r="AA15" s="23"><v>0.0</v></c><c r="AB15" s="23"><v>1.00000000000000000</v></c><c r="AC15" s="23"><v>0.0</v></c><c r="AD15" s="23"><v>1.00000000000000000</v></c><c r="AE15" s="23"><v>0.0</v></c><c r="AF15" s="23"><v>1.00000000000000000</v></c><c r="AG15" s="23"><v>1.00000000000000000</v></c><c r="AH15" s="23"><v>1.00000000000000000</v></c><c r="AI15" s="23"><v>1.00000000000000000</v></c><c r="AJ15" s="23"><v>1.00000000000000000</v></c><c r="AK15" s="23"><v>1.00000000000000000</v></c><c r="AL15" s="23"><v>1.00000000000000000</v></c><c r="AM15" s="23"><v>1.00000000000000000</v></c><c r="AN15" s="23"><v>1.00000000000000000</v></c><c r="AO15" s="23"><v>1.00000000000000000</v></c><c r="AP15" s="23"><v>4.00000000000000000</v></c><c r="AQ15" s="23"><v>3.00000000000000000</v></c><c r="AR15" s="23"><v>1.00000000000000000</v></c><c r="AS15" s="23"><v>1.00000000000000000</v></c><c r="AT15" s="23"><v>1.00000000000000000</v></c><c r="AU15" s="23"><v>1.00000000000000000</v></c><c r="AV15" s="23"><v>1.00000000000000000</v></c><c r="AW15" s="23"><v>1.00000000000000000</v></c><c r="AX15" s="23"><v>1.00000000000000000</v></c><c r="AY15" s="23"><v>2.00000000000000000</v></c><c r="AZ15" s="23"><v>1.00000000000000000</v></c><c r="BA15" s="23"><v>1.00000000000000000</v></c><c r="BB15" s="23"><v>1.00000000000000000</v></c><c r="BC15" s="23"><v>2.00000000000000000</v></c><c r="BD15" s="23"><v>1.00000000000000000</v></c><c r="BE15" s="8"><v>0.0</v></c><c r="BF15" s="8"><v>0.0</v></c><c r="BG15" s="8"><v>-16.50097084045410200</v></c><c r="BH15" s="8"><v>272.28204345703125000</v></c><c r="BI15" s="8"><v>2.12986397743225100</v></c><c r="BJ15" s="8"><v>0.50000000000000000</v></c><c r="BK15" s="8"><v>1.00000000000000000</v></c><c r="BL15" s="8"><v>1.38888883590698240</v></c><c r="BM15" s="8"><v>0.0</v></c><c r="BN15" s="8"><v>1.00000000000000000</v></c></row>
<row r="16" spans="1:66" s="0" outlineLevel="0"><c r="A16" s="23"><v>1.00000000000000000</v></c><c r="B16" s="8"><v>49.00000000000000000</v></c><c r="C16" s="23"><v>5.00000000000000000</v></c><c r="D16" s="23"><v>98.00000000000000000</v></c><c r="E16" s="23"><v>0.0</v></c><c r="F16" s="23"><v>0.0</v></c><c r="G16" s="23"><v>0.0</v></c><c r="H16" s="23"><v>0.0</v></c><c r="I16" s="23"><v>0.0</v></c><c r="J16" s="23"><v>0.0</v></c><c r="K16" s="23"><v>0.0</v></c><c r="L16" s="23"><v>0.0</v></c><c r="M16" s="23"><v>0.0</v></c><c r="N16" s="23"><v>0.0</v></c><c r="O16" s="23"><v>1.00000000000000000</v></c><c r="P16" s="23"><v>0.0</v></c><c r="Q16" s="23"><v>1.00000000000000000</v></c><c r="R16" s="23"><v>0.0</v></c><c r="S16" s="23"><v>1.00000000000000000</v></c><c r="T16" s="23"><v>0.0</v></c><c r="U16" s="23"><v>1.00000000000000000</v></c><c r="V16" s="23"><v>0.0</v></c><c r="W16" s="23"><v>0.0</v></c><c r="X16" s="23"><v>0.0</v></c><c r="Y16" s="23"><v>0.0</v></c><c r="Z16" s="23"><v>0.0</v></c><c r="AA16" s="23"><v>0.0</v></c><c r="AB16" s="23"><v>1.00000000000000000</v></c><c r="AC16" s="23"><v>0.0</v></c><c r="AD16" s="23"><v>0.0</v></c><c r="AE16" s="23"><v>0.0</v></c><c r="AF16" s="23"><v>0.0</v></c><c r="AG16" s="23"><v>1.00000000000000000</v></c><c r="AH16" s="23"><v>4.00000000000000000</v></c><c r="AI16" s="23"><v>3.00000000000000000</v></c><c r="AJ16" s="23"><v>4.00000000000000000</v></c><c r="AK16" s="23"><v>1.00000000000000000</v></c><c r="AL16" s="23"><v>1.00000000000000000</v></c><c r="AM16" s="23"><v>4.00000000000000000</v></c><c r="AN16" s="23"><v>1.00000000000000000</v></c><c r="AO16" s="23"><v>1.00000000000000000</v></c><c r="AP16" s="23"><v>1.00000000000000000</v></c><c r="AQ16" s="23"><v>1.00000000000000000</v></c><c r="AR16" s="23"><v>1.00000000000000000</v></c><c r="AS16" s="23"><v>1.00000000000000000</v></c><c r="AT16" s="23"><v>1.00000000000000000</v></c><c r="AU16" s="23"><v>4.00000000000000000</v></c><c r="AV16" s="23"><v>1.00000000000000000</v></c><c r="AW16" s="23"><v>1.00000000000000000</v></c><c r="AX16" s="23"><v>1.00000000000000000</v></c><c r="AY16" s="23"><v>1.00000000000000000</v></c><c r="AZ16" s="23"><v>1.00000000000000000</v></c><c r="BA16" s="23"><v>1.00000000000000000</v></c><c r="BB16" s="23"><v>1.00000000000000000</v></c><c r="BC16" s="23"><v>1.00000000000000000</v></c><c r="BD16" s="23"><v>1.00000000000000000</v></c><c r="BE16" s="8"><v>1.00000000000000000</v></c><c r="BF16" s="8"><v>0.0</v></c><c r="BG16" s="8"><v>12.49903011322021500</v></c><c r="BH16" s="8"><v>156.22575378417969000</v></c><c r="BI16" s="8"><v>3.00000000000000000</v></c><c r="BJ16" s="8"><v>0.17857143282890320</v></c><c r="BK16" s="8"><v>2.33333325386047360</v></c><c r="BL16" s="8"><v>1.33333337306976320</v></c><c r="BM16" s="1" t="e"><v>#NULL!</v></c><c r="BN16" s="8"><v>3.00000000000000000</v></c></row>
<row r="17" spans="1:66" s="0" outlineLevel="0"><c r="A17" s="23"><v>1.00000000000000000</v></c><c r="B17" s="8"><v>6.00000000000000000</v></c><c r="C17" s="23"><v>3.00000000000000000</v></c><c r="D17" s="23"><v>1.00000000000000000</v></c><c r="E17" s="23"><v>1.00000000000000000</v></c><c r="F17" s="23"><v>1.00000000000000000</v></c><c r="G17" s="23"><v>1.00000000000000000</v></c><c r="H17" s="23"><v>1.00000000000000000</v></c><c r="I17" s="23"><v>1.00000000000000000</v></c><c r="J17" s="23"><v>1.00000000000000000</v></c><c r="K17" s="23"><v>0.0</v></c><c r="L17" s="23"><v>1.00000000000000000</v></c><c r="M17" s="23"><v>1.00000000000000000</v></c><c r="N17" s="23"><v>0.0</v></c><c r="O17" s="23"><v>1.00000000000000000</v></c><c r="P17" s="23"><v>0.0</v></c><c r="Q17" s="23"><v>1.00000000000000000</v></c><c r="R17" s="23"><v>1.00000000000000000</v></c><c r="S17" s="23"><v>1.00000000000000000</v></c><c r="T17" s="23"><v>1.00000000000000000</v></c><c r="U17" s="23"><v>0.0</v></c><c r="V17" s="23"><v>1.00000000000000000</v></c><c r="W17" s="23"><v>1.00000000000000000</v></c><c r="X17" s="23"><v>1.00000000000000000</v></c><c r="Y17" s="23"><v>1.00000000000000000</v></c><c r="Z17" s="23"><v>1.00000000000000000</v></c><c r="AA17" s="23"><v>0.0</v></c><c r="AB17" s="23"><v>1.00000000000000000</v></c><c r="AC17" s="23"><v>1.00000000000000000</v></c><c r="AD17" s="23"><v>1.00000000000000000</v></c><c r="AE17" s="23"><v>1.00000000000000000</v></c><c r="AF17" s="23"><v>1.00000000000000000</v></c><c r="AG17" s="23"><v>1.00000000000000000</v></c><c r="AH17" s="23"><v>1.00000000000000000</v></c><c r="AI17" s="23"><v>1.00000000000000000</v></c><c r="AJ17" s="23"><v>1.00000000000000000</v></c><c r="AK17" s="23"><v>1.00000000000000000</v></c><c r="AL17" s="23"><v>1.00000000000000000</v></c><c r="AM17" s="23"><v>1.00000000000000000</v></c><c r="AN17" s="23"><v>3.00000000000000000</v></c><c r="AO17" s="23"><v>1.00000000000000000</v></c><c r="AP17" s="23"><v>1.00000000000000000</v></c><c r="AQ17" s="23"><v>4.00000000000000000</v></c><c r="AR17" s="23"><v>1.00000000000000000</v></c><c r="AS17" s="23"><v>3.00000000000000000</v></c><c r="AT17" s="23"><v>2.00000000000000000</v></c><c r="AU17" s="23"><v>3.00000000000000000</v></c><c r="AV17" s="23"><v>1.00000000000000000</v></c><c r="AW17" s="23"><v>1.00000000000000000</v></c><c r="AX17" s="23"><v>1.00000000000000000</v></c><c r="AY17" s="23"><v>2.00000000000000000</v></c><c r="AZ17" s="23"><v>1.00000000000000000</v></c><c r="BA17" s="23"><v>1.00000000000000000</v></c><c r="BB17" s="23"><v>1.00000000000000000</v></c><c r="BC17" s="23"><v>3.00000000000000000</v></c><c r="BD17" s="23"><v>1.00000000000000000</v></c><c r="BE17" s="8"><v>1.00000000000000000</v></c><c r="BF17" s="8"><v>0.0</v></c><c r="BG17" s="8"><v>-30.50097084045410200</v></c><c r="BH17" s="8"><v>930.30920410156250000</v></c><c r="BI17" s="8"><v>1.00000000000000000</v></c><c r="BJ17" s="8"><v>0.82142859697341919</v></c><c r="BK17" s="8"><v>1.00000000000000000</v></c><c r="BL17" s="8"><v>1.72222220897674560</v></c><c r="BM17" s="8"><v>0.0</v></c><c r="BN17" s="8"><v>1.00000000000000000</v></c></row>
<row r="18" spans="1:66" s="0" outlineLevel="0"><c r="A18" s="23"><v>1.00000000000000000</v></c><c r="B18" s="8"><v>50.00000000000000000</v></c><c r="C18" s="23"><v>5.00000000000000000</v></c><c r="D18" s="23"><v>1.00000000000000000</v></c><c r="E18" s="23"><v>1.00000000000000000</v></c><c r="F18" s="23"><v>0.0</v></c><c r="G18" s="23"><v>0.0</v></c><c r="H18" s="23"><v>1.00000000000000000</v></c><c r="I18" s="23"><v>1.00000000000000000</v></c><c r="J18" s="23"><v>0.0</v></c><c r="K18" s="23"><v>1.00000000000000000</v></c><c r="L18" s="23"><v>0.0</v></c><c r="M18" s="23"><v>1.00000000000000000</v></c><c r="N18" s="23"><v>0.0</v></c><c r="O18" s="23"><v>1.00000000000000000</v></c><c r="P18" s="23"><v>0.0</v></c><c r="Q18" s="23"><v>1.00000000000000000</v></c><c r="R18" s="23"><v>1.00000000000000000</v></c><c r="S18" s="23"><v>1.00000000000000000</v></c><c r="T18" s="23"><v>0.0</v></c><c r="U18" s="23"><v>1.00000000000000000</v></c><c r="V18" s="23"><v>0.0</v></c><c r="W18" s="23"><v>0.0</v></c><c r="X18" s="23"><v>0.0</v></c><c r="Y18" s="23"><v>1.00000000000000000</v></c><c r="Z18" s="23"><v>0.0</v></c><c r="AA18" s="23"><v>0.0</v></c><c r="AB18" s="23"><v>1.00000000000000000</v></c><c r="AC18" s="23"><v>0.0</v></c><c r="AD18" s="23"><v>1.00000000000000000</v></c><c r="AE18" s="23"><v>0.0</v></c><c r="AF18" s="23"><v>0.0</v></c><c r="AG18" s="23"><v>1.00000000000000000</v></c><c r="AH18" s="23"><v>1.00000000000000000</v></c><c r="AI18" s="23"><v>2.00000000000000000</v></c><c r="AJ18" s="23"><v>2.00000000000000000</v></c><c r="AK18" s="23"><v>1.00000000000000000</v></c><c r="AL18" s="23"><v>2.00000000000000000</v></c><c r="AM18" s="23"><v>1.00000000000000000</v></c><c r="AN18" s="23"><v>2.00000000000000000</v></c><c r="AO18" s="23"><v>1.00000000000000000</v></c><c r="AP18" s="23"><v>1.00000000000000000</v></c><c r="AQ18" s="23"><v>3.00000000000000000</v></c><c r="AR18" s="23"><v>1.00000000000000000</v></c><c r="AS18" s="23"><v>1.00000000000000000</v></c><c r="AT18" s="23"><v>1.00000000000000000</v></c><c r="AU18" s="23"><v>1.00000000000000000</v></c><c r="AV18" s="23"><v>1.00000000000000000</v></c><c r="AW18" s="23"><v>1.00000000000000000</v></c><c r="AX18" s="23"><v>1.00000000000000000</v></c><c r="AY18" s="23"><v>1.00000000000000000</v></c><c r="AZ18" s="23"><v>1.00000000000000000</v></c><c r="BA18" s="23"><v>3.00000000000000000</v></c><c r="BB18" s="23"><v>1.00000000000000000</v></c><c r="BC18" s="23"><v>1.00000000000000000</v></c><c r="BD18" s="23"><v>1.00000000000000000</v></c><c r="BE18" s="8"><v>0.0</v></c><c r="BF18" s="8"><v>1.00000000000000000</v></c><c r="BG18" s="8"><v>13.49903011322021500</v></c><c r="BH18" s="8"><v>182.22381591796875000</v></c><c r="BI18" s="8"><v>3.00000000000000000</v></c><c r="BJ18" s="8"><v>0.46428570151329041</v></c><c r="BK18" s="8"><v>1.50000000000000000</v></c><c r="BL18" s="8"><v>1.27777779102325440</v></c><c r="BM18" s="8"><v>0.0</v></c><c r="BN18" s="8"><v>2.00000000000000000</v></c></row>
<row r="19" spans="1:66" s="0" outlineLevel="0"><c r="A19" s="23"><v>1.00000000000000000</v></c><c r="B19" s="8"><v>21.00000000000000000</v></c><c r="C19" s="23"><v>5.00000000000000000</v></c><c r="D19" s="23"><v>1.00000000000000000</v></c><c r="E19" s="23"><v>1.00000000000000000</v></c><c r="F19" s="23"><v>0.0</v></c><c r="G19" s="23"><v>0.0</v></c><c r="H19" s="23"><v>0.0</v></c><c r="I19" s="23"><v>1.00000000000000000</v></c><c r="J19" s="23"><v>0.0</v></c><c r="K19" s="23"><v>1.00000000000000000</v></c><c r="L19" s="23"><v>0.0</v></c><c r="M19" s="23"><v>1.00000000000000000</v></c><c r="N19" s="23"><v>0.0</v></c><c r="O19" s="23"><v>1.00000000000000000</v></c><c r="P19" s="23"><v>0.0</v></c><c r="Q19" s="23"><v>1.00000000000000000</v></c><c r="R19" s="23"><v>1.00000000000000000</v></c><c r="S19" s="23"><v>1.00000000000000000</v></c><c r="T19" s="23"><v>1.00000000000000000</v></c><c r="U19" s="23"><v>1.00000000000000000</v></c><c r="V19" s="23"><v>1.00000000000000000</v></c><c r="W19" s="23"><v>0.0</v></c><c r="X19" s="23"><v>0.0</v></c><c r="Y19" s="23"><v>0.0</v></c><c r="Z19" s="23"><v>0.0</v></c><c r="AA19" s="23"><v>0.0</v></c><c r="AB19" s="23"><v>1.00000000000000000</v></c><c r="AC19" s="23"><v>0.0</v></c><c r="AD19" s="23"><v>0.0</v></c><c r="AE19" s="23"><v>0.0</v></c><c r="AF19" s="23"><v>0.0</v></c><c r="AG19" s="23"><v>1.00000000000000000</v></c><c r="AH19" s="23"><v>1.00000000000000000</v></c><c r="AI19" s="23"><v>1.00000000000000000</v></c><c r="AJ19" s="23"><v>1.00000000000000000</v></c><c r="AK19" s="23"><v>1.00000000000000000</v></c><c r="AL19" s="23"><v>1.00000000000000000</v></c><c r="AM19" s="23"><v>1.00000000000000000</v></c><c r="AN19" s="23"><v>1.00000000000000000</v></c><c r="AO19" s="23"><v>1.00000000000000000</v></c><c r="AP19" s="23"><v>1.00000000000000000</v></c><c r="AQ19" s="23"><v>1.00000000000000000</v></c><c r="AR19" s="23"><v>1.00000000000000000</v></c><c r="AS19" s="23"><v>1.00000000000000000</v></c><c r="AT19" s="23"><v>1.00000000000000000</v></c><c r="AU19" s="23"><v>1.00000000000000000</v></c><c r="AV19" s="23"><v>1.00000000000000000</v></c><c r="AW19" s="23"><v>1.00000000000000000</v></c><c r="AX19" s="23"><v>1.00000000000000000</v></c><c r="AY19" s="23"><v>1.00000000000000000</v></c><c r="AZ19" s="23"><v>1.00000000000000000</v></c><c r="BA19" s="23"><v>1.00000000000000000</v></c><c r="BB19" s="23"><v>1.00000000000000000</v></c><c r="BC19" s="23"><v>1.00000000000000000</v></c><c r="BD19" s="23"><v>1.00000000000000000</v></c><c r="BE19" s="8"><v>0.0</v></c><c r="BF19" s="8"><v>1.00000000000000000</v></c><c r="BG19" s="8"><v>-15.50096988677978500</v></c><c r="BH19" s="8"><v>240.28005981445312000</v></c><c r="BI19" s="8"><v>3.00000000000000000</v></c><c r="BJ19" s="8"><v>0.42857143282890320</v></c><c r="BK19" s="8"><v>1.00000000000000000</v></c><c r="BL19" s="8"><v>1.00000000000000000</v></c><c r="BM19" s="8"><v>0.0</v></c><c r="BN19" s="8"><v>1.00000000000000000</v></c></row>
<row r="20" spans="1:66" s="0" outlineLevel="0"><c r="A20" s="23"><v>1.00000000000000000</v></c><c r="B20" s="8"><v>35.00000000000000000</v></c><c r="C20" s="23"><v>5.00000000000000000</v></c><c r="D20" s="23"><v>1.00000000000000000</v></c><c r="E20" s="23"><v>0.0</v></c><c r="F20" s="23"><v>0.0</v></c><c r="G20" s="23"><v>0.0</v></c><c r="H20" s="23"><v>1.00000000000000000</v></c><c r="I20" s="23"><v>1.00000000000000000</v></c><c r="J20" s="23"><v>0.0</v></c><c r="K20" s="23"><v>1.00000000000000000</v></c><c r="L20" s="23"><v>0.0</v></c><c r="M20" s="23"><v>1.00000000000000000</v></c><c r="N20" s="23"><v>0.0</v></c><c r="O20" s="23"><v>1.00000000000000000</v></c><c r="P20" s="23"><v>0.0</v></c><c r="Q20" s="23"><v>1.00000000000000000</v></c><c r="R20" s="23"><v>1.00000000000000000</v></c><c r="S20" s="23"><v>1.00000000000000000</v></c><c r="T20" s="23"><v>1.00000000000000000</v></c><c r="U20" s="23"><v>1.00000000000000000</v></c><c r="V20" s="23"><v>0.0</v></c><c r="W20" s="23"><v>0.0</v></c><c r="X20" s="23"><v>0.0</v></c><c r="Y20" s="23"><v>0.0</v></c><c r="Z20" s="23"><v>0.0</v></c><c r="AA20" s="23"><v>0.0</v></c><c r="AB20" s="23"><v>1.00000000000000000</v></c><c r="AC20" s="23"><v>0.0</v></c><c r="AD20" s="23"><v>0.0</v></c><c r="AE20" s="23"><v>0.0</v></c><c r="AF20" s="23"><v>0.0</v></c><c r="AG20" s="23"><v>1.00000000000000000</v></c><c r="AH20" s="23"><v>1.00000000000000000</v></c><c r="AI20" s="23"><v>1.00000000000000000</v></c><c r="AJ20" s="23"><v>1.00000000000000000</v></c><c r="AK20" s="23"><v>1.00000000000000000</v></c><c r="AL20" s="23"><v>1.00000000000000000</v></c><c r="AM20" s="23"><v>1.00000000000000000</v></c><c r="AN20" s="23"><v>1.00000000000000000</v></c><c r="AO20" s="23"><v>1.00000000000000000</v></c><c r="AP20" s="23"><v>1.00000000000000000</v></c><c r="AQ20" s="23"><v>1.00000000000000000</v></c><c r="AR20" s="23"><v>1.00000000000000000</v></c><c r="AS20" s="23"><v>1.00000000000000000</v></c><c r="AT20" s="23"><v>1.00000000000000000</v></c><c r="AU20" s="23"><v>1.00000000000000000</v></c><c r="AV20" s="23"><v>1.00000000000000000</v></c><c r="AW20" s="23"><v>1.00000000000000000</v></c><c r="AX20" s="23"><v>1.00000000000000000</v></c><c r="AY20" s="23"><v>1.00000000000000000</v></c><c r="AZ20" s="23"><v>1.00000000000000000</v></c><c r="BA20" s="23"><v>1.00000000000000000</v></c><c r="BB20" s="23"><v>1.00000000000000000</v></c><c r="BC20" s="23"><v>1.00000000000000000</v></c><c r="BD20" s="23"><v>1.00000000000000000</v></c><c r="BE20" s="8"><v>0.0</v></c><c r="BF20" s="8"><v>1.00000000000000000</v></c><c r="BG20" s="8"><v>-1.50097000598907470</v></c><c r="BH20" s="8"><v>2.25291085243225100</v></c><c r="BI20" s="8"><v>4.00000000000000000</v></c><c r="BJ20" s="8"><v>0.39285713434219360</v></c><c r="BK20" s="8"><v>1.00000000000000000</v></c><c r="BL20" s="8"><v>1.00000000000000000</v></c><c r="BM20" s="8"><v>0.0</v></c><c r="BN20" s="8"><v>1.00000000000000000</v></c></row>
<row r="21" spans="1:66" s="0" outlineLevel="0"><c r="A21" s="23"><v>1.00000000000000000</v></c><c r="B21" s="8"><v>49.00000000000000000</v></c><c r="C21" s="23"><v>5.00000000000000000</v></c><c r="D21" s="23"><v>1.00000000000000000</v></c><c r="E21" s="23"><v>1.00000000000000000</v></c><c r="F21" s="23"><v>0.0</v></c><c r="G21" s="23"><v>0.0</v></c><c r="H21" s="23"><v>0.0</v></c><c r="I21" s="23"><v>0.0</v></c><c r="J21" s="23"><v>0.0</v></c><c r="K21" s="23"><v>0.0</v></c><c r="L21" s="23"><v>1.00000000000000000</v></c><c r="M21" s="23"><v>0.0</v></c><c r="N21" s="23"><v>0.0</v></c><c r="O21" s="23"><v>1.00000000000000000</v></c><c r="P21" s="23"><v>1.00000000000000000</v></c><c r="Q21" s="23"><v>1.00000000000000000</v></c><c r="R21" s="23"><v>1.00000000000000000</v></c><c r="S21" s="23"><v>1.00000000000000000</v></c><c r="T21" s="23"><v>1.00000000000000000</v></c><c r="U21" s="23"><v>1.00000000000000000</v></c><c r="V21" s="23"><v>1.00000000000000000</v></c><c r="W21" s="23"><v>1.00000000000000000</v></c><c r="X21" s="23"><v>0.0</v></c><c r="Y21" s="23"><v>0.0</v></c><c r="Z21" s="23"><v>0.0</v></c><c r="AA21" s="23"><v>0.0</v></c><c r="AB21" s="23"><v>1.00000000000000000</v></c><c r="AC21" s="23"><v>0.0</v></c><c r="AD21" s="23"><v>0.0</v></c><c r="AE21" s="23"><v>0.0</v></c><c r="AF21" s="23"><v>0.0</v></c><c r="AG21" s="23"><v>1.00000000000000000</v></c><c r="AH21" s="23"><v>1.00000000000000000</v></c><c r="AI21" s="23"><v>1.00000000000000000</v></c><c r="AJ21" s="23"><v>1.00000000000000000</v></c><c r="AK21" s="23"><v>1.00000000000000000</v></c><c r="AL21" s="23"><v>1.00000000000000000</v></c><c r="AM21" s="23"><v>4.00000000000000000</v></c><c r="AN21" s="23"><v>5.00000000000000000</v></c><c r="AO21" s="23"><v>1.00000000000000000</v></c><c r="AP21" s="23"><v>1.00000000000000000</v></c><c r="AQ21" s="23"><v>4.00000000000000000</v></c><c r="AR21" s="23"><v>4.00000000000000000</v></c><c r="AS21" s="23"><v>1.00000000000000000</v></c><c r="AT21" s="23"><v>1.00000000000000000</v></c><c r="AU21" s="23"><v>5.00000000000000000</v></c><c r="AV21" s="23"><v>5.00000000000000000</v></c><c r="AW21" s="23"><v>5.00000000000000000</v></c><c r="AX21" s="23"><v>2.00000000000000000</v></c><c r="AY21" s="23"><v>5.00000000000000000</v></c><c r="AZ21" s="23"><v>4.00000000000000000</v></c><c r="BA21" s="23"><v>5.00000000000000000</v></c><c r="BB21" s="23"><v>1.00000000000000000</v></c><c r="BC21" s="23"><v>4.00000000000000000</v></c><c r="BD21" s="23"><v>4.00000000000000000</v></c><c r="BE21" s="8"><v>0.0</v></c><c r="BF21" s="8"><v>1.00000000000000000</v></c><c r="BG21" s="8"><v>12.49903011322021500</v></c><c r="BH21" s="8"><v>156.22575378417969000</v></c><c r="BI21" s="8"><v>1.00000000000000000</v></c><c r="BJ21" s="8"><v>0.42857143282890320</v></c><c r="BK21" s="8"><v>1.00000000000000000</v></c><c r="BL21" s="8"><v>3.38888883590698240</v></c><c r="BM21" s="8"><v>0.0</v></c><c r="BN21" s="8"><v>1.00000000000000000</v></c></row>
<row r="22" spans="1:66" s="0" outlineLevel="0"><c r="A22" s="23"><v>1.00000000000000000</v></c><c r="B22" s="8"><v>25.00000000000000000</v></c><c r="C22" s="23"><v>3.00000000000000000</v></c><c r="D22" s="23"><v>1.00000000000000000</v></c><c r="E22" s="23"><v>0.0</v></c><c r="F22" s="23"><v>0.0</v></c><c r="G22" s="23"><v>0.0</v></c><c r="H22" s="23"><v>1.00000000000000000</v></c><c r="I22" s="23"><v>1.00000000000000000</v></c><c r="J22" s="23"><v>0.0</v></c><c r="K22" s="23"><v>1.00000000000000000</v></c><c r="L22" s="23"><v>0.0</v></c><c r="M22" s="23"><v>0.0</v></c><c r="N22" s="23"><v>0.0</v></c><c r="O22" s="23"><v>1.00000000000000000</v></c><c r="P22" s="23"><v>0.0</v></c><c r="Q22" s="23"><v>1.00000000000000000</v></c><c r="R22" s="23"><v>1.00000000000000000</v></c><c r="S22" s="23"><v>1.00000000000000000</v></c><c r="T22" s="23"><v>0.0</v></c><c r="U22" s="23"><v>1.00000000000000000</v></c><c r="V22" s="23"><v>0.0</v></c><c r="W22" s="23"><v>0.0</v></c><c r="X22" s="23"><v>0.0</v></c><c r="Y22" s="23"><v>1.00000000000000000</v></c><c r="Z22" s="23"><v>0.0</v></c><c r="AA22" s="23"><v>0.0</v></c><c r="AB22" s="23"><v>1.00000000000000000</v></c><c r="AC22" s="23"><v>0.0</v></c><c r="AD22" s="23"><v>0.0</v></c><c r="AE22" s="23"><v>0.0</v></c><c r="AF22" s="23"><v>0.0</v></c><c r="AG22" s="23"><v>2.00000000000000000</v></c><c r="AH22" s="23"><v>1.00000000000000000</v></c><c r="AI22" s="23"><v>1.00000000000000000</v></c><c r="AJ22" s="23"><v>1.00000000000000000</v></c><c r="AK22" s="23"><v>1.00000000000000000</v></c><c r="AL22" s="23"><v>1.00000000000000000</v></c><c r="AM22" s="23"><v>2.00000000000000000</v></c><c r="AN22" s="23"><v>4.00000000000000000</v></c><c r="AO22" s="23"><v>2.00000000000000000</v></c><c r="AP22" s="23"><v>2.00000000000000000</v></c><c r="AQ22" s="23"><v>3.00000000000000000</v></c><c r="AR22" s="23"><v>2.00000000000000000</v></c><c r="AS22" s="23"><v>1.00000000000000000</v></c><c r="AT22" s="23"><v>1.00000000000000000</v></c><c r="AU22" s="23"><v>2.00000000000000000</v></c><c r="AV22" s="23"><v>1.00000000000000000</v></c><c r="AW22" s="23"><v>1.00000000000000000</v></c><c r="AX22" s="23"><v>1.00000000000000000</v></c><c r="AY22" s="23"><v>1.00000000000000000</v></c><c r="AZ22" s="23"><v>3.00000000000000000</v></c><c r="BA22" s="23"><v>3.00000000000000000</v></c><c r="BB22" s="23"><v>3.00000000000000000</v></c><c r="BC22" s="23"><v>3.00000000000000000</v></c><c r="BD22" s="23"><v>2.00000000000000000</v></c><c r="BE22" s="8"><v>0.0</v></c><c r="BF22" s="8"><v>0.0</v></c><c r="BG22" s="8"><v>-11.50096988677978500</v></c><c r="BH22" s="8"><v>132.27230834960937000</v></c><c r="BI22" s="8"><v>2.12986397743225100</v></c><c r="BJ22" s="8"><v>0.35714286565780640</v></c><c r="BK22" s="8"><v>1.16666662693023680</v></c><c r="BL22" s="8"><v>2.05555558204650880</v></c><c r="BM22" s="8"><v>0.0</v></c><c r="BN22" s="8"><v>2.00000000000000000</v></c></row>
<row r="23" spans="1:66" s="0" outlineLevel="0"><c r="A23" s="23"><v>1.00000000000000000</v></c><c r="B23" s="8"><v>59.00000000000000000</v></c><c r="C23" s="23"><v>5.00000000000000000</v></c><c r="D23" s="23"><v>1.00000000000000000</v></c><c r="E23" s="23"><v>1.00000000000000000</v></c><c r="F23" s="23"><v>1.00000000000000000</v></c><c r="G23" s="23"><v>0.0</v></c><c r="H23" s="23"><v>1.00000000000000000</v></c><c r="I23" s="23"><v>1.00000000000000000</v></c><c r="J23" s="23"><v>0.0</v></c><c r="K23" s="23"><v>1.00000000000000000</v></c><c r="L23" s="23"><v>0.0</v></c><c r="M23" s="23"><v>1.00000000000000000</v></c><c r="N23" s="23"><v>0.0</v></c><c r="O23" s="23"><v>1.00000000000000000</v></c><c r="P23" s="23"><v>0.0</v></c><c r="Q23" s="23"><v>1.00000000000000000</v></c><c r="R23" s="23"><v>1.00000000000000000</v></c><c r="S23" s="23"><v>1.00000000000000000</v></c><c r="T23" s="23"><v>1.00000000000000000</v></c><c r="U23" s="23"><v>1.00000000000000000</v></c><c r="V23" s="23"><v>0.0</v></c><c r="W23" s="23"><v>0.0</v></c><c r="X23" s="23"><v>0.0</v></c><c r="Y23" s="23"><v>0.0</v></c><c r="Z23" s="23"><v>0.0</v></c><c r="AA23" s="23"><v>0.0</v></c><c r="AB23" s="23"><v>1.00000000000000000</v></c><c r="AC23" s="23"><v>0.0</v></c><c r="AD23" s="23"><v>0.0</v></c><c r="AE23" s="23"><v>1.00000000000000000</v></c><c r="AF23" s="23"><v>1.00000000000000000</v></c><c r="AG23" s="23"><v>1.00000000000000000</v></c><c r="AH23" s="23"><v>1.00000000000000000</v></c><c r="AI23" s="23"><v>1.00000000000000000</v></c><c r="AJ23" s="23"><v>1.00000000000000000</v></c><c r="AK23" s="23"><v>1.00000000000000000</v></c><c r="AL23" s="23"><v>1.00000000000000000</v></c><c r="AM23" s="23"><v>1.00000000000000000</v></c><c r="AN23" s="23"><v>1.00000000000000000</v></c><c r="AO23" s="23"><v>1.00000000000000000</v></c><c r="AP23" s="23"><v>1.00000000000000000</v></c><c r="AQ23" s="23"><v>1.00000000000000000</v></c><c r="AR23" s="23"><v>1.00000000000000000</v></c><c r="AS23" s="23"><v>1.00000000000000000</v></c><c r="AT23" s="23"><v>1.00000000000000000</v></c><c r="AU23" s="23"><v>1.00000000000000000</v></c><c r="AV23" s="23"><v>1.00000000000000000</v></c><c r="AW23" s="23"><v>1.00000000000000000</v></c><c r="AX23" s="23"><v>1.00000000000000000</v></c><c r="AY23" s="23"><v>1.00000000000000000</v></c><c r="AZ23" s="23"><v>1.00000000000000000</v></c><c r="BA23" s="23"><v>1.00000000000000000</v></c><c r="BB23" s="23"><v>1.00000000000000000</v></c><c r="BC23" s="23"><v>1.00000000000000000</v></c><c r="BD23" s="23"><v>1.00000000000000000</v></c><c r="BE23" s="8"><v>1.00000000000000000</v></c><c r="BF23" s="8"><v>1.00000000000000000</v></c><c r="BG23" s="8"><v>22.49902915954589800</v></c><c r="BH23" s="8"><v>506.20629882812500000</v></c><c r="BI23" s="8"><v>5.00000000000000000</v></c><c r="BJ23" s="8"><v>0.53571426868438721</v></c><c r="BK23" s="8"><v>1.00000000000000000</v></c><c r="BL23" s="8"><v>1.00000000000000000</v></c><c r="BM23" s="8"><v>0.0</v></c><c r="BN23" s="8"><v>1.00000000000000000</v></c></row>
<row r="24" spans="1:66" s="0" outlineLevel="0"><c r="A24" s="23"><v>1.00000000000000000</v></c><c r="B24" s="8"><v>37.00000000000000000</v></c><c r="C24" s="23"><v>4.00000000000000000</v></c><c r="D24" s="23"><v>1.00000000000000000</v></c><c r="E24" s="23"><v>1.00000000000000000</v></c><c r="F24" s="23"><v>0.0</v></c><c r="G24" s="23"><v>0.0</v></c><c r="H24" s="23"><v>0.0</v></c><c r="I24" s="23"><v>1.00000000000000000</v></c><c r="J24" s="23"><v>0.0</v></c><c r="K24" s="23"><v>0.0</v></c><c r="L24" s="23"><v>0.0</v></c><c r="M24" s="23"><v>0.0</v></c><c r="N24" s="23"><v>0.0</v></c><c r="O24" s="23"><v>0.0</v></c><c r="P24" s="23"><v>1.00000000000000000</v></c><c r="Q24" s="23"><v>0.0</v></c><c r="R24" s="23"><v>0.0</v></c><c r="S24" s="23"><v>0.0</v></c><c r="T24" s="23"><v>0.0</v></c><c r="U24" s="23"><v>0.0</v></c><c r="V24" s="23"><v>0.0</v></c><c r="W24" s="23"><v>0.0</v></c><c r="X24" s="23"><v>0.0</v></c><c r="Y24" s="23"><v>0.0</v></c><c r="Z24" s="23"><v>0.0</v></c><c r="AA24" s="23"><v>0.0</v></c><c r="AB24" s="23"><v>1.00000000000000000</v></c><c r="AC24" s="23"><v>0.0</v></c><c r="AD24" s="23"><v>0.0</v></c><c r="AE24" s="23"><v>0.0</v></c><c r="AF24" s="23"><v>0.0</v></c><c r="AG24" s="23"><v>1.00000000000000000</v></c><c r="AH24" s="23"><v>1.00000000000000000</v></c><c r="AI24" s="23"><v>1.00000000000000000</v></c><c r="AJ24" s="23"><v>2.00000000000000000</v></c><c r="AK24" s="23"><v>1.00000000000000000</v></c><c r="AL24" s="23"><v>1.00000000000000000</v></c><c r="AM24" s="23"><v>1.00000000000000000</v></c><c r="AN24" s="23"><v>1.00000000000000000</v></c><c r="AO24" s="23"><v>1.00000000000000000</v></c><c r="AP24" s="23"><v>1.00000000000000000</v></c><c r="AQ24" s="23"><v>1.00000000000000000</v></c><c r="AR24" s="23"><v>1.00000000000000000</v></c><c r="AS24" s="23"><v>1.00000000000000000</v></c><c r="AT24" s="23"><v>1.00000000000000000</v></c><c r="AU24" s="23"><v>1.00000000000000000</v></c><c r="AV24" s="23"><v>1.00000000000000000</v></c><c r="AW24" s="23"><v>1.00000000000000000</v></c><c r="AX24" s="23"><v>1.00000000000000000</v></c><c r="AY24" s="23"><v>1.00000000000000000</v></c><c r="AZ24" s="23"><v>1.00000000000000000</v></c><c r="BA24" s="23"><v>1.00000000000000000</v></c><c r="BB24" s="23"><v>1.00000000000000000</v></c><c r="BC24" s="23"><v>1.00000000000000000</v></c><c r="BD24" s="23"><v>1.00000000000000000</v></c><c r="BE24" s="8"><v>0.0</v></c><c r="BF24" s="8"><v>0.0</v></c><c r="BG24" s="8"><v>0.49902999401092529</v></c><c r="BH24" s="8"><v>0.24903093278408051</v></c><c r="BI24" s="8"><v>1.00000000000000000</v></c><c r="BJ24" s="8"><v>0.14285714924335480</v></c><c r="BK24" s="8"><v>1.16666662693023680</v></c><c r="BL24" s="8"><v>1.00000000000000000</v></c><c r="BM24" s="8"><v>0.0</v></c><c r="BN24" s="8"><v>2.00000000000000000</v></c></row>
<row r="25" spans="1:66" s="0" outlineLevel="0"><c r="A25" s="23"><v>1.00000000000000000</v></c><c r="B25" s="8"><v>22.00000000000000000</v></c><c r="C25" s="23"><v>5.00000000000000000</v></c><c r="D25" s="23"><v>1.00000000000000000</v></c><c r="E25" s="23"><v>0.0</v></c><c r="F25" s="23"><v>0.0</v></c><c r="G25" s="23"><v>0.0</v></c><c r="H25" s="23"><v>0.0</v></c><c r="I25" s="23"><v>0.0</v></c><c r="J25" s="23"><v>0.0</v></c><c r="K25" s="23"><v>0.0</v></c><c r="L25" s="23"><v>0.0</v></c><c r="M25" s="23"><v>0.0</v></c><c r="N25" s="23"><v>0.0</v></c><c r="O25" s="23"><v>0.0</v></c><c r="P25" s="23"><v>0.0</v></c><c r="Q25" s="23"><v>0.0</v></c><c r="R25" s="23"><v>0.0</v></c><c r="S25" s="23"><v>0.0</v></c><c r="T25" s="23"><v>0.0</v></c><c r="U25" s="23"><v>0.0</v></c><c r="V25" s="23"><v>0.0</v></c><c r="W25" s="23"><v>0.0</v></c><c r="X25" s="23"><v>0.0</v></c><c r="Y25" s="23"><v>0.0</v></c><c r="Z25" s="23"><v>0.0</v></c><c r="AA25" s="23"><v>0.0</v></c><c r="AB25" s="23"><v>1.00000000000000000</v></c><c r="AC25" s="23"><v>0.0</v></c><c r="AD25" s="23"><v>0.0</v></c><c r="AE25" s="23"><v>0.0</v></c><c r="AF25" s="23"><v>0.0</v></c><c r="AG25" s="23"><v>1.00000000000000000</v></c><c r="AH25" s="23"><v>1.00000000000000000</v></c><c r="AI25" s="23"><v>1.00000000000000000</v></c><c r="AJ25" s="23"><v>1.00000000000000000</v></c><c r="AK25" s="23"><v>1.00000000000000000</v></c><c r="AL25" s="23"><v>1.00000000000000000</v></c><c r="AM25" s="23"><v>1.00000000000000000</v></c><c r="AN25" s="23"><v>1.00000000000000000</v></c><c r="AO25" s="23"><v>1.00000000000000000</v></c><c r="AP25" s="23"><v>1.00000000000000000</v></c><c r="AQ25" s="23"><v>1.00000000000000000</v></c><c r="AR25" s="23"><v>1.00000000000000000</v></c><c r="AS25" s="23"><v>1.00000000000000000</v></c><c r="AT25" s="23"><v>1.00000000000000000</v></c><c r="AU25" s="23"><v>1.00000000000000000</v></c><c r="AV25" s="23"><v>1.00000000000000000</v></c><c r="AW25" s="23"><v>1.00000000000000000</v></c><c r="AX25" s="23"><v>1.00000000000000000</v></c><c r="AY25" s="23"><v>1.00000000000000000</v></c><c r="AZ25" s="23"><v>1.00000000000000000</v></c><c r="BA25" s="23"><v>2.00000000000000000</v></c><c r="BB25" s="23"><v>1.00000000000000000</v></c><c r="BC25" s="23"><v>1.00000000000000000</v></c><c r="BD25" s="23"><v>1.00000000000000000</v></c><c r="BE25" s="8"><v>0.0</v></c><c r="BF25" s="8"><v>0.0</v></c><c r="BG25" s="8"><v>-14.50096988677978500</v></c><c r="BH25" s="8"><v>210.27812194824219000</v></c><c r="BI25" s="8"><v>3.00000000000000000</v></c><c r="BJ25" s="8"><v>0.03571428731083870</v></c><c r="BK25" s="8"><v>1.00000000000000000</v></c><c r="BL25" s="8"><v>1.05555558204650880</v></c><c r="BM25" s="8"><v>0.0</v></c><c r="BN25" s="8"><v>1.00000000000000000</v></c></row>
<row r="26" spans="1:66" s="0" outlineLevel="0"><c r="A26" s="23"><v>1.00000000000000000</v></c><c r="B26" s="8"><v>72.00000000000000000</v></c><c r="C26" s="23"><v>5.00000000000000000</v></c><c r="D26" s="23"><v>1.00000000000000000</v></c><c r="E26" s="23"><v>1.00000000000000000</v></c><c r="F26" s="23"><v>0.0</v></c><c r="G26" s="23"><v>0.0</v></c><c r="H26" s="23"><v>0.0</v></c><c r="I26" s="23"><v>0.0</v></c><c r="J26" s="23"><v>1.00000000000000000</v></c><c r="K26" s="23"><v>1.00000000000000000</v></c><c r="L26" s="23"><v>1.00000000000000000</v></c><c r="M26" s="23"><v>1.00000000000000000</v></c><c r="N26" s="23"><v>0.0</v></c><c r="O26" s="23"><v>1.00000000000000000</v></c><c r="P26" s="23"><v>0.0</v></c><c r="Q26" s="23"><v>1.00000000000000000</v></c><c r="R26" s="23"><v>1.00000000000000000</v></c><c r="S26" s="23"><v>0.0</v></c><c r="T26" s="23"><v>1.00000000000000000</v></c><c r="U26" s="23"><v>1.00000000000000000</v></c><c r="V26" s="23"><v>0.0</v></c><c r="W26" s="23"><v>0.0</v></c><c r="X26" s="23"><v>1.00000000000000000</v></c><c r="Y26" s="23"><v>0.0</v></c><c r="Z26" s="23"><v>0.0</v></c><c r="AA26" s="23"><v>0.0</v></c><c r="AB26" s="23"><v>1.00000000000000000</v></c><c r="AC26" s="23"><v>0.0</v></c><c r="AD26" s="23"><v>1.00000000000000000</v></c><c r="AE26" s="23"><v>0.0</v></c><c r="AF26" s="23"><v>1.00000000000000000</v></c><c r="AG26" s="23"><v>1.00000000000000000</v></c><c r="AH26" s="23"><v>1.00000000000000000</v></c><c r="AI26" s="23"><v>1.00000000000000000</v></c><c r="AJ26" s="23"><v>1.00000000000000000</v></c><c r="AK26" s="23"><v>1.00000000000000000</v></c><c r="AL26" s="23"><v>1.00000000000000000</v></c><c r="AM26" s="23"><v>1.00000000000000000</v></c><c r="AN26" s="23"><v>1.00000000000000000</v></c><c r="AO26" s="23"><v>1.00000000000000000</v></c><c r="AP26" s="23"><v>1.00000000000000000</v></c><c r="AQ26" s="23"><v>1.00000000000000000</v></c><c r="AR26" s="23"><v>1.00000000000000000</v></c><c r="AS26" s="23"><v>1.00000000000000000</v></c><c r="AT26" s="23"><v>1.00000000000000000</v></c><c r="AU26" s="23"><v>1.00000000000000000</v></c><c r="AV26" s="23"><v>1.00000000000000000</v></c><c r="AW26" s="23"><v>1.00000000000000000</v></c><c r="AX26" s="23"><v>1.00000000000000000</v></c><c r="AY26" s="23"><v>1.00000000000000000</v></c><c r="AZ26" s="23"><v>1.00000000000000000</v></c><c r="BA26" s="23"><v>1.00000000000000000</v></c><c r="BB26" s="23"><v>1.00000000000000000</v></c><c r="BC26" s="23"><v>1.00000000000000000</v></c><c r="BD26" s="23"><v>1.00000000000000000</v></c><c r="BE26" s="8"><v>0.0</v></c><c r="BF26" s="8"><v>0.0</v></c><c r="BG26" s="8"><v>35.49903106689453100</v></c><c r="BH26" s="8"><v>1260.18115234375000000</v></c><c r="BI26" s="8"><v>4.00000000000000000</v></c><c r="BJ26" s="8"><v>0.50000000000000000</v></c><c r="BK26" s="8"><v>1.00000000000000000</v></c><c r="BL26" s="8"><v>1.00000000000000000</v></c><c r="BM26" s="8"><v>0.0</v></c><c r="BN26" s="8"><v>1.00000000000000000</v></c></row>
<row r="27" spans="1:66" s="0" outlineLevel="0"><c r="A27" s="23"><v>1.00000000000000000</v></c><c r="B27" s="8"><v>93.00000000000000000</v></c><c r="C27" s="23"><v>5.00000000000000000</v></c><c r="D27" s="23"><v>1.00000000000000000</v></c><c r="E27" s="23"><v>1.00000000000000000</v></c><c r="F27" s="23"><v>0.0</v></c><c r="G27" s="23"><v>0.0</v></c><c r="H27" s="23"><v>0.0</v></c><c r="I27" s="23"><v>1.00000000000000000</v></c><c r="J27" s="23"><v>1.00000000000000000</v></c><c r="K27" s="23"><v>1.00000000000000000</v></c><c r="L27" s="23"><v>0.0</v></c><c r="M27" s="23"><v>1.00000000000000000</v></c><c r="N27" s="23"><v>0.0</v></c><c r="O27" s="23"><v>1.00000000000000000</v></c><c r="P27" s="23"><v>0.0</v></c><c r="Q27" s="23"><v>1.00000000000000000</v></c><c r="R27" s="23"><v>1.00000000000000000</v></c><c r="S27" s="23"><v>1.00000000000000000</v></c><c r="T27" s="23"><v>1.00000000000000000</v></c><c r="U27" s="23"><v>1.00000000000000000</v></c><c r="V27" s="23"><v>0.0</v></c><c r="W27" s="23"><v>0.0</v></c><c r="X27" s="23"><v>0.0</v></c><c r="Y27" s="23"><v>0.0</v></c><c r="Z27" s="23"><v>0.0</v></c><c r="AA27" s="23"><v>0.0</v></c><c r="AB27" s="23"><v>1.00000000000000000</v></c><c r="AC27" s="23"><v>0.0</v></c><c r="AD27" s="23"><v>1.00000000000000000</v></c><c r="AE27" s="23"><v>0.0</v></c><c r="AF27" s="23"><v>1.00000000000000000</v></c><c r="AG27" s="23"><v>1.00000000000000000</v></c><c r="AH27" s="23"><v>3.00000000000000000</v></c><c r="AI27" s="23"><v>3.00000000000000000</v></c><c r="AJ27" s="23"><v>2.00000000000000000</v></c><c r="AK27" s="23"><v>3.00000000000000000</v></c><c r="AL27" s="23"><v>1.00000000000000000</v></c><c r="AM27" s="23"><v>1.00000000000000000</v></c><c r="AN27" s="23"><v>1.00000000000000000</v></c><c r="AO27" s="23"><v>1.00000000000000000</v></c><c r="AP27" s="23"><v>1.00000000000000000</v></c><c r="AQ27" s="23"><v>1.00000000000000000</v></c><c r="AR27" s="23"><v>1.00000000000000000</v></c><c r="AS27" s="23"><v>3.00000000000000000</v></c><c r="AT27" s="23"><v>1.00000000000000000</v></c><c r="AU27" s="23"><v>1.00000000000000000</v></c><c r="AV27" s="23"><v>1.00000000000000000</v></c><c r="AW27" s="23"><v>1.00000000000000000</v></c><c r="AX27" s="23"><v>1.00000000000000000</v></c><c r="AY27" s="23"><v>1.00000000000000000</v></c><c r="AZ27" s="23"><v>1.00000000000000000</v></c><c r="BA27" s="23"><v>1.00000000000000000</v></c><c r="BB27" s="23"><v>1.00000000000000000</v></c><c r="BC27" s="23"><v>1.00000000000000000</v></c><c r="BD27" s="23"><v>1.00000000000000000</v></c><c r="BE27" s="8"><v>0.0</v></c><c r="BF27" s="8"><v>1.00000000000000000</v></c><c r="BG27" s="8"><v>56.49903106689453100</v></c><c r="BH27" s="8"><v>3192.14062500000000000</v></c><c r="BI27" s="8"><v>3.00000000000000000</v></c><c r="BJ27" s="8"><v>0.50000000000000000</v></c><c r="BK27" s="8"><v>2.16666674613952640</v></c><c r="BL27" s="8"><v>1.11111116409301760</v></c><c r="BM27" s="8"><v>0.0</v></c><c r="BN27" s="8"><v>3.00000000000000000</v></c></row>
<row r="28" spans="1:66" s="0" outlineLevel="0"><c r="A28" s="23"><v>1.00000000000000000</v></c><c r="B28" s="8"><v>59.00000000000000000</v></c><c r="C28" s="23"><v>5.00000000000000000</v></c><c r="D28" s="23"><v>1.00000000000000000</v></c><c r="E28" s="23"><v>1.00000000000000000</v></c><c r="F28" s="23"><v>0.0</v></c><c r="G28" s="23"><v>0.0</v></c><c r="H28" s="23"><v>0.0</v></c><c r="I28" s="23"><v>0.0</v></c><c r="J28" s="23"><v>0.0</v></c><c r="K28" s="23"><v>0.0</v></c><c r="L28" s="23"><v>1.00000000000000000</v></c><c r="M28" s="23"><v>0.0</v></c><c r="N28" s="23"><v>0.0</v></c><c r="O28" s="23"><v>1.00000000000000000</v></c><c r="P28" s="23"><v>1.00000000000000000</v></c><c r="Q28" s="23"><v>1.00000000000000000</v></c><c r="R28" s="23"><v>1.00000000000000000</v></c><c r="S28" s="23"><v>1.00000000000000000</v></c><c r="T28" s="23"><v>1.00000000000000000</v></c><c r="U28" s="23"><v>1.00000000000000000</v></c><c r="V28" s="23"><v>1.00000000000000000</v></c><c r="W28" s="23"><v>1.00000000000000000</v></c><c r="X28" s="23"><v>0.0</v></c><c r="Y28" s="23"><v>0.0</v></c><c r="Z28" s="23"><v>0.0</v></c><c r="AA28" s="23"><v>0.0</v></c><c r="AB28" s="23"><v>1.00000000000000000</v></c><c r="AC28" s="23"><v>0.0</v></c><c r="AD28" s="23"><v>0.0</v></c><c r="AE28" s="23"><v>0.0</v></c><c r="AF28" s="23"><v>0.0</v></c><c r="AG28" s="23"><v>1.00000000000000000</v></c><c r="AH28" s="23"><v>2.00000000000000000</v></c><c r="AI28" s="23"><v>3.00000000000000000</v></c><c r="AJ28" s="23"><v>3.00000000000000000</v></c><c r="AK28" s="23"><v>1.00000000000000000</v></c><c r="AL28" s="23"><v>1.00000000000000000</v></c><c r="AM28" s="23"><v>4.00000000000000000</v></c><c r="AN28" s="23"><v>4.00000000000000000</v></c><c r="AO28" s="23"><v>3.00000000000000000</v></c><c r="AP28" s="23"><v>1.00000000000000000</v></c><c r="AQ28" s="23"><v>4.00000000000000000</v></c><c r="AR28" s="23"><v>4.00000000000000000</v></c><c r="AS28" s="23"><v>1.00000000000000000</v></c><c r="AT28" s="23"><v>1.00000000000000000</v></c><c r="AU28" s="23"><v>4.00000000000000000</v></c><c r="AV28" s="23"><v>5.00000000000000000</v></c><c r="AW28" s="23"><v>5.00000000000000000</v></c><c r="AX28" s="23"><v>3.00000000000000000</v></c><c r="AY28" s="23"><v>5.00000000000000000</v></c><c r="AZ28" s="23"><v>1.00000000000000000</v></c><c r="BA28" s="23"><v>4.00000000000000000</v></c><c r="BB28" s="23"><v>1.00000000000000000</v></c><c r="BC28" s="23"><v>4.00000000000000000</v></c><c r="BD28" s="23"><v>4.00000000000000000</v></c><c r="BE28" s="8"><v>1.00000000000000000</v></c><c r="BF28" s="8"><v>1.00000000000000000</v></c><c r="BG28" s="8"><v>22.49902915954589800</v></c><c r="BH28" s="8"><v>506.20629882812500000</v></c><c r="BI28" s="8"><v>2.12986397743225100</v></c><c r="BJ28" s="8"><v>0.42857143282890320</v></c><c r="BK28" s="8"><v>1.83333337306976320</v></c><c r="BL28" s="8"><v>3.22222232818603520</v></c><c r="BM28" s="8"><v>0.0</v></c><c r="BN28" s="8"><v>2.00000000000000000</v></c></row>
<row r="29" spans="1:66" s="0" outlineLevel="0"><c r="A29" s="23"><v>1.00000000000000000</v></c><c r="B29" s="8"><v>65.00000000000000000</v></c><c r="C29" s="23"><v>3.00000000000000000</v></c><c r="D29" s="23"><v>1.00000000000000000</v></c><c r="E29" s="23"><v>1.00000000000000000</v></c><c r="F29" s="23"><v>1.00000000000000000</v></c><c r="G29" s="23"><v>0.0</v></c><c r="H29" s="23"><v>1.00000000000000000</v></c><c r="I29" s="23"><v>1.00000000000000000</v></c><c r="J29" s="23"><v>1.00000000000000000</v></c><c r="K29" s="23"><v>1.00000000000000000</v></c><c r="L29" s="23"><v>1.00000000000000000</v></c><c r="M29" s="23"><v>1.00000000000000000</v></c><c r="N29" s="23"><v>0.0</v></c><c r="O29" s="23"><v>1.00000000000000000</v></c><c r="P29" s="23"><v>0.0</v></c><c r="Q29" s="23"><v>1.00000000000000000</v></c><c r="R29" s="23"><v>1.00000000000000000</v></c><c r="S29" s="23"><v>1.00000000000000000</v></c><c r="T29" s="23"><v>1.00000000000000000</v></c><c r="U29" s="23"><v>1.00000000000000000</v></c><c r="V29" s="23"><v>0.0</v></c><c r="W29" s="23"><v>0.0</v></c><c r="X29" s="23"><v>1.00000000000000000</v></c><c r="Y29" s="23"><v>1.00000000000000000</v></c><c r="Z29" s="23"><v>0.0</v></c><c r="AA29" s="23"><v>1.00000000000000000</v></c><c r="AB29" s="23"><v>1.00000000000000000</v></c><c r="AC29" s="23"><v>1.00000000000000000</v></c><c r="AD29" s="23"><v>1.00000000000000000</v></c><c r="AE29" s="23"><v>1.00000000000000000</v></c><c r="AF29" s="23"><v>0.0</v></c><c r="AG29" s="23"><v>1.00000000000000000</v></c><c r="AH29" s="23"><v>1.00000000000000000</v></c><c r="AI29" s="23"><v>1.00000000000000000</v></c><c r="AJ29" s="23"><v>1.00000000000000000</v></c><c r="AK29" s="23"><v>1.00000000000000000</v></c><c r="AL29" s="23"><v>1.00000000000000000</v></c><c r="AM29" s="23"><v>3.00000000000000000</v></c><c r="AN29" s="23"><v>4.00000000000000000</v></c><c r="AO29" s="23"><v>1.00000000000000000</v></c><c r="AP29" s="23"><v>2.00000000000000000</v></c><c r="AQ29" s="23"><v>1.00000000000000000</v></c><c r="AR29" s="23"><v>1.00000000000000000</v></c><c r="AS29" s="23"><v>1.00000000000000000</v></c><c r="AT29" s="23"><v>3.00000000000000000</v></c><c r="AU29" s="23"><v>3.00000000000000000</v></c><c r="AV29" s="23"><v>1.00000000000000000</v></c><c r="AW29" s="23"><v>1.00000000000000000</v></c><c r="AX29" s="23"><v>1.00000000000000000</v></c><c r="AY29" s="23"><v>2.00000000000000000</v></c><c r="AZ29" s="23"><v>1.00000000000000000</v></c><c r="BA29" s="23"><v>4.00000000000000000</v></c><c r="BB29" s="23"><v>1.00000000000000000</v></c><c r="BC29" s="23"><v>1.00000000000000000</v></c><c r="BD29" s="23"><v>3.00000000000000000</v></c><c r="BE29" s="8"><v>0.0</v></c><c r="BF29" s="8"><v>0.0</v></c><c r="BG29" s="8"><v>28.49902915954589800</v></c><c r="BH29" s="8"><v>812.19464111328125000</v></c><c r="BI29" s="8"><v>4.00000000000000000</v></c><c r="BJ29" s="8"><v>0.75000000000000000</v></c><c r="BK29" s="8"><v>1.00000000000000000</v></c><c r="BL29" s="8"><v>1.88888883590698240</v></c><c r="BM29" s="8"><v>0.0</v></c><c r="BN29" s="8"><v>1.00000000000000000</v></c></row>
<row r="30" spans="1:66" s="0" outlineLevel="0"><c r="A30" s="23"><v>1.00000000000000000</v></c><c r="B30" s="8"><v>55.00000000000000000</v></c><c r="C30" s="23"><v>5.00000000000000000</v></c><c r="D30" s="23"><v>1.00000000000000000</v></c><c r="E30" s="23"><v>1.00000000000000000</v></c><c r="F30" s="23"><v>1.00000000000000000</v></c><c r="G30" s="23"><v>0.0</v></c><c r="H30" s="23"><v>1.00000000000000000</v></c><c r="I30" s="23"><v>1.00000000000000000</v></c><c r="J30" s="23"><v>1.00000000000000000</v></c><c r="K30" s="23"><v>1.00000000000000000</v></c><c r="L30" s="23"><v>0.0</v></c><c r="M30" s="23"><v>1.00000000000000000</v></c><c r="N30" s="23"><v>0.0</v></c><c r="O30" s="23"><v>1.00000000000000000</v></c><c r="P30" s="23"><v>0.0</v></c><c r="Q30" s="23"><v>1.00000000000000000</v></c><c r="R30" s="23"><v>1.00000000000000000</v></c><c r="S30" s="23"><v>1.00000000000000000</v></c><c r="T30" s="23"><v>1.00000000000000000</v></c><c r="U30" s="23"><v>1.00000000000000000</v></c><c r="V30" s="23"><v>0.0</v></c><c r="W30" s="23"><v>0.0</v></c><c r="X30" s="23"><v>0.0</v></c><c r="Y30" s="23"><v>0.0</v></c><c r="Z30" s="23"><v>0.0</v></c><c r="AA30" s="23"><v>0.0</v></c><c r="AB30" s="23"><v>1.00000000000000000</v></c><c r="AC30" s="23"><v>0.0</v></c><c r="AD30" s="23"><v>0.0</v></c><c r="AE30" s="23"><v>0.0</v></c><c r="AF30" s="23"><v>0.0</v></c><c r="AG30" s="23"><v>1.00000000000000000</v></c><c r="AH30" s="23"><v>1.00000000000000000</v></c><c r="AI30" s="23"><v>1.00000000000000000</v></c><c r="AJ30" s="23"><v>1.00000000000000000</v></c><c r="AK30" s="23"><v>1.00000000000000000</v></c><c r="AL30" s="23"><v>1.00000000000000000</v></c><c r="AM30" s="23"><v>1.00000000000000000</v></c><c r="AN30" s="23"><v>1.00000000000000000</v></c><c r="AO30" s="23"><v>1.00000000000000000</v></c><c r="AP30" s="23"><v>1.00000000000000000</v></c><c r="AQ30" s="23"><v>1.00000000000000000</v></c><c r="AR30" s="23"><v>1.00000000000000000</v></c><c r="AS30" s="23"><v>1.00000000000000000</v></c><c r="AT30" s="23"><v>1.00000000000000000</v></c><c r="AU30" s="23"><v>1.00000000000000000</v></c><c r="AV30" s="23"><v>1.00000000000000000</v></c><c r="AW30" s="23"><v>1.00000000000000000</v></c><c r="AX30" s="23"><v>1.00000000000000000</v></c><c r="AY30" s="23"><v>1.00000000000000000</v></c><c r="AZ30" s="23"><v>1.00000000000000000</v></c><c r="BA30" s="23"><v>1.00000000000000000</v></c><c r="BB30" s="23"><v>1.00000000000000000</v></c><c r="BC30" s="23"><v>1.00000000000000000</v></c><c r="BD30" s="23"><v>1.00000000000000000</v></c><c r="BE30" s="8"><v>0.0</v></c><c r="BF30" s="8"><v>1.00000000000000000</v></c><c r="BG30" s="8"><v>18.49902915954589800</v></c><c r="BH30" s="8"><v>342.21408081054687000</v></c><c r="BI30" s="8"><v>5.00000000000000000</v></c><c r="BJ30" s="8"><v>0.50000000000000000</v></c><c r="BK30" s="8"><v>1.00000000000000000</v></c><c r="BL30" s="8"><v>1.00000000000000000</v></c><c r="BM30" s="8"><v>0.0</v></c><c r="BN30" s="8"><v>1.00000000000000000</v></c></row>
<row r="31" spans="1:66" s="0" outlineLevel="0"><c r="A31" s="23"><v>1.00000000000000000</v></c><c r="B31" s="8"><v>59.00000000000000000</v></c><c r="C31" s="23"><v>5.00000000000000000</v></c><c r="D31" s="23"><v>1.00000000000000000</v></c><c r="E31" s="23"><v>1.00000000000000000</v></c><c r="F31" s="23"><v>1.00000000000000000</v></c><c r="G31" s="23"><v>0.0</v></c><c r="H31" s="23"><v>0.0</v></c><c r="I31" s="23"><v>1.00000000000000000</v></c><c r="J31" s="23"><v>0.0</v></c><c r="K31" s="23"><v>1.00000000000000000</v></c><c r="L31" s="23"><v>0.0</v></c><c r="M31" s="23"><v>1.00000000000000000</v></c><c r="N31" s="23"><v>0.0</v></c><c r="O31" s="23"><v>1.00000000000000000</v></c><c r="P31" s="23"><v>0.0</v></c><c r="Q31" s="23"><v>1.00000000000000000</v></c><c r="R31" s="23"><v>1.00000000000000000</v></c><c r="S31" s="23"><v>1.00000000000000000</v></c><c r="T31" s="23"><v>1.00000000000000000</v></c><c r="U31" s="23"><v>0.0</v></c><c r="V31" s="23"><v>0.0</v></c><c r="W31" s="23"><v>0.0</v></c><c r="X31" s="23"><v>0.0</v></c><c r="Y31" s="23"><v>0.0</v></c><c r="Z31" s="23"><v>0.0</v></c><c r="AA31" s="23"><v>0.0</v></c><c r="AB31" s="23"><v>1.00000000000000000</v></c><c r="AC31" s="23"><v>0.0</v></c><c r="AD31" s="23"><v>1.00000000000000000</v></c><c r="AE31" s="23"><v>0.0</v></c><c r="AF31" s="23"><v>0.0</v></c><c r="AG31" s="23"><v>2.00000000000000000</v></c><c r="AH31" s="23"><v>1.00000000000000000</v></c><c r="AI31" s="23"><v>3.00000000000000000</v></c><c r="AJ31" s="23"><v>2.00000000000000000</v></c><c r="AK31" s="23"><v>2.00000000000000000</v></c><c r="AL31" s="23"><v>1.00000000000000000</v></c><c r="AM31" s="23"><v>5.00000000000000000</v></c><c r="AN31" s="23"><v>3.00000000000000000</v></c><c r="AO31" s="23"><v>2.00000000000000000</v></c><c r="AP31" s="23"><v>1.00000000000000000</v></c><c r="AQ31" s="23"><v>1.00000000000000000</v></c><c r="AR31" s="23"><v>3.00000000000000000</v></c><c r="AS31" s="23"><v>1.00000000000000000</v></c><c r="AT31" s="23"><v>3.00000000000000000</v></c><c r="AU31" s="23"><v>2.00000000000000000</v></c><c r="AV31" s="23"><v>1.00000000000000000</v></c><c r="AW31" s="23"><v>3.00000000000000000</v></c><c r="AX31" s="23"><v>2.00000000000000000</v></c><c r="AY31" s="23"><v>2.00000000000000000</v></c><c r="AZ31" s="23"><v>1.00000000000000000</v></c><c r="BA31" s="23"><v>2.00000000000000000</v></c><c r="BB31" s="23"><v>2.00000000000000000</v></c><c r="BC31" s="23"><v>2.00000000000000000</v></c><c r="BD31" s="23"><v>2.00000000000000000</v></c><c r="BE31" s="8"><v>1.00000000000000000</v></c><c r="BF31" s="8"><v>1.00000000000000000</v></c><c r="BG31" s="8"><v>22.49902915954589800</v></c><c r="BH31" s="8"><v>506.20629882812500000</v></c><c r="BI31" s="8"><v>2.00000000000000000</v></c><c r="BJ31" s="8"><v>0.42857143282890320</v></c><c r="BK31" s="8"><v>1.83333337306976320</v></c><c r="BL31" s="8"><v>2.11111116409301760</v></c><c r="BM31" s="8"><v>0.0</v></c><c r="BN31" s="8"><v>2.00000000000000000</v></c></row>
<row r="32" spans="1:66" s="0" outlineLevel="0"><c r="A32" s="23"><v>1.00000000000000000</v></c><c r="B32" s="8"><v>18.00000000000000000</v></c><c r="C32" s="23"><v>5.00000000000000000</v></c><c r="D32" s="23"><v>1.00000000000000000</v></c><c r="E32" s="23"><v>1.00000000000000000</v></c><c r="F32" s="23"><v>0.0</v></c><c r="G32" s="23"><v>0.0</v></c><c r="H32" s="23"><v>0.0</v></c><c r="I32" s="23"><v>0.0</v></c><c r="J32" s="23"><v>0.0</v></c><c r="K32" s="23"><v>0.0</v></c><c r="L32" s="23"><v>0.0</v></c><c r="M32" s="23"><v>0.0</v></c><c r="N32" s="23"><v>0.0</v></c><c r="O32" s="23"><v>0.0</v></c><c r="P32" s="23"><v>0.0</v></c><c r="Q32" s="23"><v>0.0</v></c><c r="R32" s="23"><v>0.0</v></c><c r="S32" s="23"><v>0.0</v></c><c r="T32" s="23"><v>0.0</v></c><c r="U32" s="23"><v>0.0</v></c><c r="V32" s="23"><v>0.0</v></c><c r="W32" s="23"><v>0.0</v></c><c r="X32" s="23"><v>0.0</v></c><c r="Y32" s="23"><v>0.0</v></c><c r="Z32" s="23"><v>0.0</v></c><c r="AA32" s="23"><v>0.0</v></c><c r="AB32" s="23"><v>0.0</v></c><c r="AC32" s="23"><v>0.0</v></c><c r="AD32" s="23"><v>0.0</v></c><c r="AE32" s="23"><v>0.0</v></c><c r="AF32" s="23"><v>0.0</v></c><c r="AG32" s="23"><v>1.00000000000000000</v></c><c r="AH32" s="23"><v>1.00000000000000000</v></c><c r="AI32" s="23"><v>1.00000000000000000</v></c><c r="AJ32" s="23"><v>1.00000000000000000</v></c><c r="AK32" s="23"><v>1.00000000000000000</v></c><c r="AL32" s="23"><v>1.00000000000000000</v></c><c r="AM32" s="23"><v>1.00000000000000000</v></c><c r="AN32" s="23"><v>1.00000000000000000</v></c><c r="AO32" s="23"><v>1.00000000000000000</v></c><c r="AP32" s="23"><v>1.00000000000000000</v></c><c r="AQ32" s="23"><v>1.00000000000000000</v></c><c r="AR32" s="23"><v>1.00000000000000000</v></c><c r="AS32" s="23"><v>1.00000000000000000</v></c><c r="AT32" s="23"><v>1.00000000000000000</v></c><c r="AU32" s="23"><v>1.00000000000000000</v></c><c r="AV32" s="23"><v>1.00000000000000000</v></c><c r="AW32" s="23"><v>1.00000000000000000</v></c><c r="AX32" s="23"><v>1.00000000000000000</v></c><c r="AY32" s="23"><v>1.00000000000000000</v></c><c r="AZ32" s="23"><v>1.00000000000000000</v></c><c r="BA32" s="23"><v>1.00000000000000000</v></c><c r="BB32" s="23"><v>1.00000000000000000</v></c><c r="BC32" s="23"><v>1.00000000000000000</v></c><c r="BD32" s="23"><v>1.00000000000000000</v></c><c r="BE32" s="8"><v>0.0</v></c><c r="BF32" s="8"><v>0.0</v></c><c r="BG32" s="8"><v>-18.50097084045410200</v></c><c r="BH32" s="8"><v>342.28591918945312000</v></c><c r="BI32" s="8"><v>2.00000000000000000</v></c><c r="BJ32" s="8"><v>0.03571428731083870</v></c><c r="BK32" s="8"><v>1.00000000000000000</v></c><c r="BL32" s="8"><v>1.00000000000000000</v></c><c r="BM32" s="8"><v>0.0</v></c><c r="BN32" s="8"><v>1.00000000000000000</v></c></row>
<row r="33" spans="1:66" s="0" outlineLevel="0"><c r="A33" s="23"><v>1.00000000000000000</v></c><c r="B33" s="8"><v>28.00000000000000000</v></c><c r="C33" s="23"><v>5.00000000000000000</v></c><c r="D33" s="23"><v>1.00000000000000000</v></c><c r="E33" s="23"><v>1.00000000000000000</v></c><c r="F33" s="23"><v>0.0</v></c><c r="G33" s="23"><v>0.0</v></c><c r="H33" s="23"><v>1.00000000000000000</v></c><c r="I33" s="23"><v>1.00000000000000000</v></c><c r="J33" s="23"><v>0.0</v></c><c r="K33" s="23"><v>1.00000000000000000</v></c><c r="L33" s="23"><v>1.00000000000000000</v></c><c r="M33" s="23"><v>1.00000000000000000</v></c><c r="N33" s="23"><v>0.0</v></c><c r="O33" s="23"><v>0.0</v></c><c r="P33" s="23"><v>0.0</v></c><c r="Q33" s="23"><v>1.00000000000000000</v></c><c r="R33" s="23"><v>1.00000000000000000</v></c><c r="S33" s="23"><v>1.00000000000000000</v></c><c r="T33" s="23"><v>1.00000000000000000</v></c><c r="U33" s="23"><v>1.00000000000000000</v></c><c r="V33" s="23"><v>0.0</v></c><c r="W33" s="23"><v>0.0</v></c><c r="X33" s="23"><v>0.0</v></c><c r="Y33" s="23"><v>0.0</v></c><c r="Z33" s="23"><v>0.0</v></c><c r="AA33" s="23"><v>0.0</v></c><c r="AB33" s="23"><v>1.00000000000000000</v></c><c r="AC33" s="23"><v>0.0</v></c><c r="AD33" s="23"><v>1.00000000000000000</v></c><c r="AE33" s="23"><v>0.0</v></c><c r="AF33" s="23"><v>0.0</v></c><c r="AG33" s="23"><v>1.00000000000000000</v></c><c r="AH33" s="23"><v>1.00000000000000000</v></c><c r="AI33" s="23"><v>1.00000000000000000</v></c><c r="AJ33" s="23"><v>1.00000000000000000</v></c><c r="AK33" s="23"><v>1.00000000000000000</v></c><c r="AL33" s="23"><v>1.00000000000000000</v></c><c r="AM33" s="23"><v>1.00000000000000000</v></c><c r="AN33" s="23"><v>1.00000000000000000</v></c><c r="AO33" s="23"><v>1.00000000000000000</v></c><c r="AP33" s="23"><v>1.00000000000000000</v></c><c r="AQ33" s="23"><v>1.00000000000000000</v></c><c r="AR33" s="23"><v>1.00000000000000000</v></c><c r="AS33" s="23"><v>1.00000000000000000</v></c><c r="AT33" s="23"><v>1.00000000000000000</v></c><c r="AU33" s="23"><v>1.00000000000000000</v></c><c r="AV33" s="23"><v>1.00000000000000000</v></c><c r="AW33" s="23"><v>1.00000000000000000</v></c><c r="AX33" s="23"><v>1.00000000000000000</v></c><c r="AY33" s="23"><v>1.00000000000000000</v></c><c r="AZ33" s="23"><v>1.00000000000000000</v></c><c r="BA33" s="23"><v>1.00000000000000000</v></c><c r="BB33" s="23"><v>1.00000000000000000</v></c><c r="BC33" s="23"><v>1.00000000000000000</v></c><c r="BD33" s="23"><v>1.00000000000000000</v></c><c r="BE33" s="8"><v>1.00000000000000000</v></c><c r="BF33" s="8"><v>0.0</v></c><c r="BG33" s="8"><v>-8.50096988677978520</v></c><c r="BH33" s="8"><v>72.26648712158203100</v></c><c r="BI33" s="8"><v>4.00000000000000000</v></c><c r="BJ33" s="8"><v>0.46428570151329041</v></c><c r="BK33" s="8"><v>1.00000000000000000</v></c><c r="BL33" s="8"><v>1.00000000000000000</v></c><c r="BM33" s="8"><v>0.0</v></c><c r="BN33" s="8"><v>1.00000000000000000</v></c></row>
<row r="34" spans="1:66" s="0" outlineLevel="0"><c r="A34" s="23"><v>1.00000000000000000</v></c><c r="B34" s="8"><v>46.00000000000000000</v></c><c r="C34" s="23"><v>5.00000000000000000</v></c><c r="D34" s="23"><v>1.00000000000000000</v></c><c r="E34" s="23"><v>0.0</v></c><c r="F34" s="23"><v>0.0</v></c><c r="G34" s="23"><v>0.0</v></c><c r="H34" s="23"><v>0.0</v></c><c r="I34" s="23"><v>0.0</v></c><c r="J34" s="23"><v>0.0</v></c><c r="K34" s="23"><v>0.0</v></c><c r="L34" s="23"><v>0.0</v></c><c r="M34" s="23"><v>0.0</v></c><c r="N34" s="23"><v>0.0</v></c><c r="O34" s="23"><v>0.0</v></c><c r="P34" s="23"><v>0.0</v></c><c r="Q34" s="23"><v>0.0</v></c><c r="R34" s="23"><v>0.0</v></c><c r="S34" s="23"><v>0.0</v></c><c r="T34" s="23"><v>0.0</v></c><c r="U34" s="23"><v>0.0</v></c><c r="V34" s="23"><v>0.0</v></c><c r="W34" s="23"><v>0.0</v></c><c r="X34" s="23"><v>0.0</v></c><c r="Y34" s="23"><v>0.0</v></c><c r="Z34" s="23"><v>0.0</v></c><c r="AA34" s="23"><v>0.0</v></c><c r="AB34" s="23"><v>1.00000000000000000</v></c><c r="AC34" s="23"><v>0.0</v></c><c r="AD34" s="23"><v>0.0</v></c><c r="AE34" s="23"><v>0.0</v></c><c r="AF34" s="23"><v>0.0</v></c><c r="AG34" s="23"><v>1.00000000000000000</v></c><c r="AH34" s="23"><v>1.00000000000000000</v></c><c r="AI34" s="23"><v>1.00000000000000000</v></c><c r="AJ34" s="23"><v>1.00000000000000000</v></c><c r="AK34" s="23"><v>1.00000000000000000</v></c><c r="AL34" s="23"><v>1.00000000000000000</v></c><c r="AM34" s="23"><v>1.00000000000000000</v></c><c r="AN34" s="23"><v>4.00000000000000000</v></c><c r="AO34" s="23"><v>1.00000000000000000</v></c><c r="AP34" s="23"><v>2.00000000000000000</v></c><c r="AQ34" s="23"><v>3.00000000000000000</v></c><c r="AR34" s="23"><v>2.00000000000000000</v></c><c r="AS34" s="23"><v>1.00000000000000000</v></c><c r="AT34" s="23"><v>1.00000000000000000</v></c><c r="AU34" s="23"><v>1.00000000000000000</v></c><c r="AV34" s="23"><v>1.00000000000000000</v></c><c r="AW34" s="23"><v>2.00000000000000000</v></c><c r="AX34" s="23"><v>1.00000000000000000</v></c><c r="AY34" s="23"><v>1.00000000000000000</v></c><c r="AZ34" s="23"><v>1.00000000000000000</v></c><c r="BA34" s="23"><v>1.00000000000000000</v></c><c r="BB34" s="23"><v>1.00000000000000000</v></c><c r="BC34" s="23"><v>1.00000000000000000</v></c><c r="BD34" s="23"><v>1.00000000000000000</v></c><c r="BE34" s="8"><v>0.0</v></c><c r="BF34" s="8"><v>0.0</v></c><c r="BG34" s="8"><v>9.49903011322021480</v></c><c r="BH34" s="8"><v>90.23157501220703100</v></c><c r="BI34" s="8"><v>1.00000000000000000</v></c><c r="BJ34" s="8"><v>0.03571428731083870</v></c><c r="BK34" s="8"><v>1.00000000000000000</v></c><c r="BL34" s="8"><v>1.44444441795349120</v></c><c r="BM34" s="8"><v>0.0</v></c><c r="BN34" s="8"><v>1.00000000000000000</v></c></row>
<row r="35" spans="1:66" s="0" outlineLevel="0"><c r="A35" s="23"><v>1.00000000000000000</v></c><c r="B35" s="8"><v>60.00000000000000000</v></c><c r="C35" s="23"><v>5.00000000000000000</v></c><c r="D35" s="23"><v>1.00000000000000000</v></c><c r="E35" s="23"><v>1.00000000000000000</v></c><c r="F35" s="23"><v>0.0</v></c><c r="G35" s="23"><v>0.0</v></c><c r="H35" s="23"><v>0.0</v></c><c r="I35" s="23"><v>1.00000000000000000</v></c><c r="J35" s="23"><v>0.0</v></c><c r="K35" s="23"><v>0.0</v></c><c r="L35" s="23"><v>0.0</v></c><c r="M35" s="23"><v>0.0</v></c><c r="N35" s="23"><v>0.0</v></c><c r="O35" s="23"><v>0.0</v></c><c r="P35" s="23"><v>1.00000000000000000</v></c><c r="Q35" s="23"><v>0.0</v></c><c r="R35" s="23"><v>0.0</v></c><c r="S35" s="23"><v>0.0</v></c><c r="T35" s="23"><v>0.0</v></c><c r="U35" s="23"><v>0.0</v></c><c r="V35" s="23"><v>0.0</v></c><c r="W35" s="23"><v>0.0</v></c><c r="X35" s="23"><v>0.0</v></c><c r="Y35" s="23"><v>0.0</v></c><c r="Z35" s="23"><v>0.0</v></c><c r="AA35" s="23"><v>0.0</v></c><c r="AB35" s="23"><v>0.0</v></c><c r="AC35" s="23"><v>0.0</v></c><c r="AD35" s="23"><v>0.0</v></c><c r="AE35" s="23"><v>0.0</v></c><c r="AF35" s="23"><v>0.0</v></c><c r="AG35" s="23"><v>1.00000000000000000</v></c><c r="AH35" s="23"><v>1.00000000000000000</v></c><c r="AI35" s="23"><v>1.00000000000000000</v></c><c r="AJ35" s="23"><v>1.00000000000000000</v></c><c r="AK35" s="23"><v>1.00000000000000000</v></c><c r="AL35" s="23"><v>1.00000000000000000</v></c><c r="AM35" s="23"><v>1.00000000000000000</v></c><c r="AN35" s="23"><v>1.00000000000000000</v></c><c r="AO35" s="23"><v>1.00000000000000000</v></c><c r="AP35" s="23"><v>1.00000000000000000</v></c><c r="AQ35" s="23"><v>1.00000000000000000</v></c><c r="AR35" s="23"><v>1.00000000000000000</v></c><c r="AS35" s="23"><v>1.00000000000000000</v></c><c r="AT35" s="23"><v>1.00000000000000000</v></c><c r="AU35" s="23"><v>1.00000000000000000</v></c><c r="AV35" s="23"><v>1.00000000000000000</v></c><c r="AW35" s="23"><v>1.00000000000000000</v></c><c r="AX35" s="23"><v>1.00000000000000000</v></c><c r="AY35" s="23"><v>1.00000000000000000</v></c><c r="AZ35" s="23"><v>1.00000000000000000</v></c><c r="BA35" s="23"><v>1.00000000000000000</v></c><c r="BB35" s="23"><v>1.00000000000000000</v></c><c r="BC35" s="23"><v>1.00000000000000000</v></c><c r="BD35" s="23"><v>1.00000000000000000</v></c><c r="BE35" s="8"><v>0.0</v></c><c r="BF35" s="8"><v>0.0</v></c><c r="BG35" s="8"><v>23.49902915954589800</v></c><c r="BH35" s="8"><v>552.20434570312500000</v></c><c r="BI35" s="8"><v>3.00000000000000000</v></c><c r="BJ35" s="8"><v>0.10714285820722580</v></c><c r="BK35" s="8"><v>1.00000000000000000</v></c><c r="BL35" s="8"><v>1.00000000000000000</v></c><c r="BM35" s="8"><v>0.0</v></c><c r="BN35" s="8"><v>1.00000000000000000</v></c></row>
<row r="36" spans="1:66" s="0" outlineLevel="0"><c r="A36" s="23"><v>1.00000000000000000</v></c><c r="B36" s="8"><v>37.00000000000000000</v></c><c r="C36" s="23"><v>3.00000000000000000</v></c><c r="D36" s="23"><v>1.00000000000000000</v></c><c r="E36" s="23"><v>1.00000000000000000</v></c><c r="F36" s="23"><v>0.0</v></c><c r="G36" s="23"><v>0.0</v></c><c r="H36" s="23"><v>0.0</v></c><c r="I36" s="23"><v>1.00000000000000000</v></c><c r="J36" s="23"><v>0.0</v></c><c r="K36" s="23"><v>1.00000000000000000</v></c><c r="L36" s="23"><v>0.0</v></c><c r="M36" s="23"><v>0.0</v></c><c r="N36" s="23"><v>0.0</v></c><c r="O36" s="23"><v>1.00000000000000000</v></c><c r="P36" s="23"><v>0.0</v></c><c r="Q36" s="23"><v>1.00000000000000000</v></c><c r="R36" s="23"><v>1.00000000000000000</v></c><c r="S36" s="23"><v>1.00000000000000000</v></c><c r="T36" s="23"><v>0.0</v></c><c r="U36" s="23"><v>1.00000000000000000</v></c><c r="V36" s="23"><v>0.0</v></c><c r="W36" s="23"><v>0.0</v></c><c r="X36" s="23"><v>0.0</v></c><c r="Y36" s="23"><v>1.00000000000000000</v></c><c r="Z36" s="23"><v>0.0</v></c><c r="AA36" s="23"><v>0.0</v></c><c r="AB36" s="23"><v>1.00000000000000000</v></c><c r="AC36" s="23"><v>0.0</v></c><c r="AD36" s="23"><v>0.0</v></c><c r="AE36" s="23"><v>0.0</v></c><c r="AF36" s="23"><v>0.0</v></c><c r="AG36" s="23"><v>1.00000000000000000</v></c><c r="AH36" s="23"><v>1.00000000000000000</v></c><c r="AI36" s="23"><v>1.00000000000000000</v></c><c r="AJ36" s="23"><v>1.00000000000000000</v></c><c r="AK36" s="23"><v>1.00000000000000000</v></c><c r="AL36" s="23"><v>1.00000000000000000</v></c><c r="AM36" s="23"><v>1.00000000000000000</v></c><c r="AN36" s="23"><v>1.00000000000000000</v></c><c r="AO36" s="23"><v>1.00000000000000000</v></c><c r="AP36" s="23"><v>1.00000000000000000</v></c><c r="AQ36" s="23"><v>1.00000000000000000</v></c><c r="AR36" s="23"><v>1.00000000000000000</v></c><c r="AS36" s="23"><v>1.00000000000000000</v></c><c r="AT36" s="23"><v>1.00000000000000000</v></c><c r="AU36" s="23"><v>1.00000000000000000</v></c><c r="AV36" s="23"><v>1.00000000000000000</v></c><c r="AW36" s="23"><v>1.00000000000000000</v></c><c r="AX36" s="23"><v>1.00000000000000000</v></c><c r="AY36" s="23"><v>1.00000000000000000</v></c><c r="AZ36" s="23"><v>1.00000000000000000</v></c><c r="BA36" s="23"><v>1.00000000000000000</v></c><c r="BB36" s="23"><v>1.00000000000000000</v></c><c r="BC36" s="23"><v>1.00000000000000000</v></c><c r="BD36" s="23"><v>1.00000000000000000</v></c><c r="BE36" s="8"><v>0.0</v></c><c r="BF36" s="8"><v>1.00000000000000000</v></c><c r="BG36" s="8"><v>0.49902999401092529</v></c><c r="BH36" s="8"><v>0.24903093278408051</v></c><c r="BI36" s="8"><v>3.00000000000000000</v></c><c r="BJ36" s="8"><v>0.35714286565780640</v></c><c r="BK36" s="8"><v>1.00000000000000000</v></c><c r="BL36" s="8"><v>1.00000000000000000</v></c><c r="BM36" s="8"><v>0.0</v></c><c r="BN36" s="8"><v>1.00000000000000000</v></c></row>
<row r="37" spans="1:66" s="0" outlineLevel="0"><c r="A37" s="23"><v>1.00000000000000000</v></c><c r="B37" s="8"><v>46.00000000000000000</v></c><c r="C37" s="23"><v>5.00000000000000000</v></c><c r="D37" s="23"><v>1.00000000000000000</v></c><c r="E37" s="23"><v>1.00000000000000000</v></c><c r="F37" s="23"><v>0.0</v></c><c r="G37" s="23"><v>0.0</v></c><c r="H37" s="23"><v>1.00000000000000000</v></c><c r="I37" s="23"><v>1.00000000000000000</v></c><c r="J37" s="23"><v>0.0</v></c><c r="K37" s="23"><v>1.00000000000000000</v></c><c r="L37" s="23"><v>0.0</v></c><c r="M37" s="23"><v>0.0</v></c><c r="N37" s="23"><v>0.0</v></c><c r="O37" s="23"><v>1.00000000000000000</v></c><c r="P37" s="23"><v>0.0</v></c><c r="Q37" s="23"><v>1.00000000000000000</v></c><c r="R37" s="23"><v>1.00000000000000000</v></c><c r="S37" s="23"><v>1.00000000000000000</v></c><c r="T37" s="23"><v>1.00000000000000000</v></c><c r="U37" s="23"><v>1.00000000000000000</v></c><c r="V37" s="23"><v>0.0</v></c><c r="W37" s="23"><v>0.0</v></c><c r="X37" s="23"><v>0.0</v></c><c r="Y37" s="23"><v>0.0</v></c><c r="Z37" s="23"><v>0.0</v></c><c r="AA37" s="23"><v>0.0</v></c><c r="AB37" s="23"><v>1.00000000000000000</v></c><c r="AC37" s="23"><v>0.0</v></c><c r="AD37" s="23"><v>0.0</v></c><c r="AE37" s="23"><v>0.0</v></c><c r="AF37" s="23"><v>0.0</v></c><c r="AG37" s="23"><v>1.00000000000000000</v></c><c r="AH37" s="23"><v>1.00000000000000000</v></c><c r="AI37" s="23"><v>1.00000000000000000</v></c><c r="AJ37" s="23"><v>1.00000000000000000</v></c><c r="AK37" s="23"><v>1.00000000000000000</v></c><c r="AL37" s="23"><v>1.00000000000000000</v></c><c r="AM37" s="23"><v>1.00000000000000000</v></c><c r="AN37" s="23"><v>1.00000000000000000</v></c><c r="AO37" s="23"><v>1.00000000000000000</v></c><c r="AP37" s="23"><v>1.00000000000000000</v></c><c r="AQ37" s="23"><v>1.00000000000000000</v></c><c r="AR37" s="23"><v>1.00000000000000000</v></c><c r="AS37" s="23"><v>1.00000000000000000</v></c><c r="AT37" s="23"><v>1.00000000000000000</v></c><c r="AU37" s="23"><v>1.00000000000000000</v></c><c r="AV37" s="23"><v>1.00000000000000000</v></c><c r="AW37" s="23"><v>1.00000000000000000</v></c><c r="AX37" s="23"><v>1.00000000000000000</v></c><c r="AY37" s="23"><v>1.00000000000000000</v></c><c r="AZ37" s="23"><v>1.00000000000000000</v></c><c r="BA37" s="23"><v>1.00000000000000000</v></c><c r="BB37" s="23"><v>1.00000000000000000</v></c><c r="BC37" s="23"><v>1.00000000000000000</v></c><c r="BD37" s="23"><v>1.00000000000000000</v></c><c r="BE37" s="8"><v>0.0</v></c><c r="BF37" s="8"><v>1.00000000000000000</v></c><c r="BG37" s="8"><v>9.49903011322021480</v></c><c r="BH37" s="8"><v>90.23157501220703100</v></c><c r="BI37" s="8"><v>3.00000000000000000</v></c><c r="BJ37" s="8"><v>0.39285713434219360</v></c><c r="BK37" s="8"><v>1.00000000000000000</v></c><c r="BL37" s="8"><v>1.00000000000000000</v></c><c r="BM37" s="8"><v>0.0</v></c><c r="BN37" s="8"><v>1.00000000000000000</v></c></row>
<row r="38" spans="1:66" s="0" outlineLevel="0"><c r="A38" s="23"><v>1.00000000000000000</v></c><c r="B38" s="8"><v>22.00000000000000000</v></c><c r="C38" s="23"><v>5.00000000000000000</v></c><c r="D38" s="23"><v>2.00000000000000000</v></c><c r="E38" s="23"><v>1.00000000000000000</v></c><c r="F38" s="23"><v>0.0</v></c><c r="G38" s="23"><v>0.0</v></c><c r="H38" s="23"><v>0.0</v></c><c r="I38" s="23"><v>0.0</v></c><c r="J38" s="23"><v>0.0</v></c><c r="K38" s="23"><v>0.0</v></c><c r="L38" s="23"><v>0.0</v></c><c r="M38" s="23"><v>0.0</v></c><c r="N38" s="23"><v>0.0</v></c><c r="O38" s="23"><v>0.0</v></c><c r="P38" s="23"><v>0.0</v></c><c r="Q38" s="23"><v>0.0</v></c><c r="R38" s="23"><v>0.0</v></c><c r="S38" s="23"><v>0.0</v></c><c r="T38" s="23"><v>0.0</v></c><c r="U38" s="23"><v>0.0</v></c><c r="V38" s="23"><v>0.0</v></c><c r="W38" s="23"><v>0.0</v></c><c r="X38" s="23"><v>0.0</v></c><c r="Y38" s="23"><v>0.0</v></c><c r="Z38" s="23"><v>0.0</v></c><c r="AA38" s="23"><v>0.0</v></c><c r="AB38" s="23"><v>0.0</v></c><c r="AC38" s="23"><v>0.0</v></c><c r="AD38" s="23"><v>0.0</v></c><c r="AE38" s="23"><v>0.0</v></c><c r="AF38" s="23"><v>0.0</v></c><c r="AG38" s="23"><v>1.00000000000000000</v></c><c r="AH38" s="23"><v>1.00000000000000000</v></c><c r="AI38" s="23"><v>1.00000000000000000</v></c><c r="AJ38" s="23"><v>1.00000000000000000</v></c><c r="AK38" s="23"><v>1.00000000000000000</v></c><c r="AL38" s="23"><v>1.00000000000000000</v></c><c r="AM38" s="23"><v>1.00000000000000000</v></c><c r="AN38" s="23"><v>1.00000000000000000</v></c><c r="AO38" s="23"><v>1.00000000000000000</v></c><c r="AP38" s="23"><v>1.00000000000000000</v></c><c r="AQ38" s="23"><v>1.00000000000000000</v></c><c r="AR38" s="23"><v>1.00000000000000000</v></c><c r="AS38" s="23"><v>1.00000000000000000</v></c><c r="AT38" s="23"><v>1.00000000000000000</v></c><c r="AU38" s="23"><v>1.00000000000000000</v></c><c r="AV38" s="23"><v>1.00000000000000000</v></c><c r="AW38" s="23"><v>1.00000000000000000</v></c><c r="AX38" s="23"><v>1.00000000000000000</v></c><c r="AY38" s="23"><v>1.00000000000000000</v></c><c r="AZ38" s="23"><v>1.00000000000000000</v></c><c r="BA38" s="23"><v>1.00000000000000000</v></c><c r="BB38" s="23"><v>1.00000000000000000</v></c><c r="BC38" s="23"><v>1.00000000000000000</v></c><c r="BD38" s="23"><v>1.00000000000000000</v></c><c r="BE38" s="8"><v>0.0</v></c><c r="BF38" s="8"><v>0.0</v></c><c r="BG38" s="8"><v>-14.50096988677978500</v></c><c r="BH38" s="8"><v>210.27812194824219000</v></c><c r="BI38" s="8"><v>2.00000000000000000</v></c><c r="BJ38" s="8"><v>0.03571428731083870</v></c><c r="BK38" s="8"><v>1.00000000000000000</v></c><c r="BL38" s="8"><v>1.00000000000000000</v></c><c r="BM38" s="8"><v>1.00000000000000000</v></c><c r="BN38" s="8"><v>1.00000000000000000</v></c></row>
<row r="39" spans="1:66" s="0" outlineLevel="0"><c r="A39" s="23"><v>1.00000000000000000</v></c><c r="B39" s="8"><v>33.00000000000000000</v></c><c r="C39" s="23"><v>5.00000000000000000</v></c><c r="D39" s="23"><v>1.00000000000000000</v></c><c r="E39" s="23"><v>0.0</v></c><c r="F39" s="23"><v>0.0</v></c><c r="G39" s="23"><v>0.0</v></c><c r="H39" s="23"><v>0.0</v></c><c r="I39" s="23"><v>0.0</v></c><c r="J39" s="23"><v>0.0</v></c><c r="K39" s="23"><v>1.00000000000000000</v></c><c r="L39" s="23"><v>0.0</v></c><c r="M39" s="23"><v>0.0</v></c><c r="N39" s="23"><v>0.0</v></c><c r="O39" s="23"><v>0.0</v></c><c r="P39" s="23"><v>0.0</v></c><c r="Q39" s="23"><v>0.0</v></c><c r="R39" s="23"><v>0.0</v></c><c r="S39" s="23"><v>0.0</v></c><c r="T39" s="23"><v>0.0</v></c><c r="U39" s="23"><v>0.0</v></c><c r="V39" s="23"><v>0.0</v></c><c r="W39" s="23"><v>0.0</v></c><c r="X39" s="23"><v>0.0</v></c><c r="Y39" s="23"><v>0.0</v></c><c r="Z39" s="23"><v>0.0</v></c><c r="AA39" s="23"><v>0.0</v></c><c r="AB39" s="23"><v>0.0</v></c><c r="AC39" s="23"><v>0.0</v></c><c r="AD39" s="23"><v>0.0</v></c><c r="AE39" s="23"><v>0.0</v></c><c r="AF39" s="23"><v>0.0</v></c><c r="AG39" s="23"><v>1.00000000000000000</v></c><c r="AH39" s="23"><v>1.00000000000000000</v></c><c r="AI39" s="23"><v>1.00000000000000000</v></c><c r="AJ39" s="23"><v>1.00000000000000000</v></c><c r="AK39" s="23"><v>1.00000000000000000</v></c><c r="AL39" s="23"><v>1.00000000000000000</v></c><c r="AM39" s="23"><v>1.00000000000000000</v></c><c r="AN39" s="23"><v>4.00000000000000000</v></c><c r="AO39" s="23"><v>1.00000000000000000</v></c><c r="AP39" s="23"><v>1.00000000000000000</v></c><c r="AQ39" s="23"><v>4.00000000000000000</v></c><c r="AR39" s="23"><v>1.00000000000000000</v></c><c r="AS39" s="23"><v>1.00000000000000000</v></c><c r="AT39" s="23"><v>1.00000000000000000</v></c><c r="AU39" s="23"><v>3.00000000000000000</v></c><c r="AV39" s="23"><v>1.00000000000000000</v></c><c r="AW39" s="23"><v>2.00000000000000000</v></c><c r="AX39" s="23"><v>4.00000000000000000</v></c><c r="AY39" s="23"><v>4.00000000000000000</v></c><c r="AZ39" s="23"><v>4.00000000000000000</v></c><c r="BA39" s="23"><v>2.00000000000000000</v></c><c r="BB39" s="23"><v>4.00000000000000000</v></c><c r="BC39" s="23"><v>4.00000000000000000</v></c><c r="BD39" s="23"><v>4.00000000000000000</v></c><c r="BE39" s="8"><v>1.00000000000000000</v></c><c r="BF39" s="8"><v>1.00000000000000000</v></c><c r="BG39" s="8"><v>-3.50096988677978520</v></c><c r="BH39" s="8"><v>12.25679016113281200</v></c><c r="BI39" s="8"><v>4.00000000000000000</v></c><c r="BJ39" s="8"><v>0.03571428731083870</v></c><c r="BK39" s="8"><v>1.00000000000000000</v></c><c r="BL39" s="8"><v>2.55555558204650880</v></c><c r="BM39" s="8"><v>0.0</v></c><c r="BN39" s="8"><v>1.00000000000000000</v></c></row>
<row r="40" spans="1:66" s="0" outlineLevel="0"><c r="A40" s="23"><v>1.00000000000000000</v></c><c r="B40" s="8"><v>47.00000000000000000</v></c><c r="C40" s="23"><v>5.00000000000000000</v></c><c r="D40" s="23"><v>1.00000000000000000</v></c><c r="E40" s="23"><v>0.0</v></c><c r="F40" s="23"><v>0.0</v></c><c r="G40" s="23"><v>0.0</v></c><c r="H40" s="23"><v>1.00000000000000000</v></c><c r="I40" s="23"><v>1.00000000000000000</v></c><c r="J40" s="23"><v>0.0</v></c><c r="K40" s="23"><v>1.00000000000000000</v></c><c r="L40" s="23"><v>0.0</v></c><c r="M40" s="23"><v>1.00000000000000000</v></c><c r="N40" s="23"><v>0.0</v></c><c r="O40" s="23"><v>1.00000000000000000</v></c><c r="P40" s="23"><v>0.0</v></c><c r="Q40" s="23"><v>1.00000000000000000</v></c><c r="R40" s="23"><v>1.00000000000000000</v></c><c r="S40" s="23"><v>1.00000000000000000</v></c><c r="T40" s="23"><v>0.0</v></c><c r="U40" s="23"><v>1.00000000000000000</v></c><c r="V40" s="23"><v>0.0</v></c><c r="W40" s="23"><v>0.0</v></c><c r="X40" s="23"><v>0.0</v></c><c r="Y40" s="23"><v>0.0</v></c><c r="Z40" s="23"><v>0.0</v></c><c r="AA40" s="23"><v>0.0</v></c><c r="AB40" s="23"><v>1.00000000000000000</v></c><c r="AC40" s="23"><v>0.0</v></c><c r="AD40" s="23"><v>0.0</v></c><c r="AE40" s="23"><v>0.0</v></c><c r="AF40" s="23"><v>0.0</v></c><c r="AG40" s="23"><v>3.00000000000000000</v></c><c r="AH40" s="23"><v>1.00000000000000000</v></c><c r="AI40" s="23"><v>1.00000000000000000</v></c><c r="AJ40" s="23"><v>1.00000000000000000</v></c><c r="AK40" s="23"><v>1.00000000000000000</v></c><c r="AL40" s="23"><v>1.00000000000000000</v></c><c r="AM40" s="23"><v>1.00000000000000000</v></c><c r="AN40" s="23"><v>1.00000000000000000</v></c><c r="AO40" s="23"><v>1.00000000000000000</v></c><c r="AP40" s="23"><v>1.00000000000000000</v></c><c r="AQ40" s="23"><v>1.00000000000000000</v></c><c r="AR40" s="23"><v>1.00000000000000000</v></c><c r="AS40" s="23"><v>1.00000000000000000</v></c><c r="AT40" s="23"><v>1.00000000000000000</v></c><c r="AU40" s="23"><v>1.00000000000000000</v></c><c r="AV40" s="23"><v>1.00000000000000000</v></c><c r="AW40" s="23"><v>1.00000000000000000</v></c><c r="AX40" s="23"><v>1.00000000000000000</v></c><c r="AY40" s="23"><v>1.00000000000000000</v></c><c r="AZ40" s="23"><v>1.00000000000000000</v></c><c r="BA40" s="23"><v>1.00000000000000000</v></c><c r="BB40" s="23"><v>1.00000000000000000</v></c><c r="BC40" s="23"><v>1.00000000000000000</v></c><c r="BD40" s="23"><v>1.00000000000000000</v></c><c r="BE40" s="8"><v>0.0</v></c><c r="BF40" s="8"><v>1.00000000000000000</v></c><c r="BG40" s="8"><v>10.49903011322021500</v></c><c r="BH40" s="8"><v>110.22962951660156000</v></c><c r="BI40" s="8"><v>2.12986397743225100</v></c><c r="BJ40" s="8"><v>0.35714286565780640</v></c><c r="BK40" s="8"><v>1.33333337306976320</v></c><c r="BL40" s="8"><v>1.00000000000000000</v></c><c r="BM40" s="8"><v>0.0</v></c><c r="BN40" s="8"><v>2.00000000000000000</v></c></row>
<row r="41" spans="1:66" s="0" outlineLevel="0"><c r="A41" s="23"><v>1.00000000000000000</v></c><c r="B41" s="8"><v>29.00000000000000000</v></c><c r="C41" s="23"><v>5.00000000000000000</v></c><c r="D41" s="23"><v>1.00000000000000000</v></c><c r="E41" s="23"><v>1.00000000000000000</v></c><c r="F41" s="23"><v>0.0</v></c><c r="G41" s="23"><v>0.0</v></c><c r="H41" s="23"><v>0.0</v></c><c r="I41" s="23"><v>0.0</v></c><c r="J41" s="23"><v>0.0</v></c><c r="K41" s="23"><v>0.0</v></c><c r="L41" s="23"><v>0.0</v></c><c r="M41" s="23"><v>0.0</v></c><c r="N41" s="23"><v>0.0</v></c><c r="O41" s="23"><v>0.0</v></c><c r="P41" s="23"><v>0.0</v></c><c r="Q41" s="23"><v>0.0</v></c><c r="R41" s="23"><v>1.00000000000000000</v></c><c r="S41" s="23"><v>0.0</v></c><c r="T41" s="23"><v>0.0</v></c><c r="U41" s="23"><v>0.0</v></c><c r="V41" s="23"><v>0.0</v></c><c r="W41" s="23"><v>0.0</v></c><c r="X41" s="23"><v>0.0</v></c><c r="Y41" s="23"><v>0.0</v></c><c r="Z41" s="23"><v>0.0</v></c><c r="AA41" s="23"><v>0.0</v></c><c r="AB41" s="23"><v>1.00000000000000000</v></c><c r="AC41" s="23"><v>0.0</v></c><c r="AD41" s="23"><v>0.0</v></c><c r="AE41" s="23"><v>0.0</v></c><c r="AF41" s="23"><v>0.0</v></c><c r="AG41" s="23"><v>1.00000000000000000</v></c><c r="AH41" s="23"><v>1.00000000000000000</v></c><c r="AI41" s="23"><v>1.00000000000000000</v></c><c r="AJ41" s="23"><v>1.00000000000000000</v></c><c r="AK41" s="23"><v>1.00000000000000000</v></c><c r="AL41" s="23"><v>1.00000000000000000</v></c><c r="AM41" s="23"><v>1.00000000000000000</v></c><c r="AN41" s="23"><v>1.00000000000000000</v></c><c r="AO41" s="23"><v>1.00000000000000000</v></c><c r="AP41" s="23"><v>1.00000000000000000</v></c><c r="AQ41" s="23"><v>1.00000000000000000</v></c><c r="AR41" s="23"><v>1.00000000000000000</v></c><c r="AS41" s="23"><v>1.00000000000000000</v></c><c r="AT41" s="23"><v>1.00000000000000000</v></c><c r="AU41" s="23"><v>1.00000000000000000</v></c><c r="AV41" s="23"><v>1.00000000000000000</v></c><c r="AW41" s="23"><v>1.00000000000000000</v></c><c r="AX41" s="23"><v>1.00000000000000000</v></c><c r="AY41" s="23"><v>1.00000000000000000</v></c><c r="AZ41" s="23"><v>1.00000000000000000</v></c><c r="BA41" s="23"><v>1.00000000000000000</v></c><c r="BB41" s="23"><v>1.00000000000000000</v></c><c r="BC41" s="23"><v>1.00000000000000000</v></c><c r="BD41" s="23"><v>1.00000000000000000</v></c><c r="BE41" s="8"><v>1.00000000000000000</v></c><c r="BF41" s="8"><v>0.0</v></c><c r="BG41" s="8"><v>-7.50096988677978520</v></c><c r="BH41" s="8"><v>56.26454925537109400</v></c><c r="BI41" s="8"><v>3.00000000000000000</v></c><c r="BJ41" s="8"><v>0.10714285820722580</v></c><c r="BK41" s="8"><v>1.00000000000000000</v></c><c r="BL41" s="8"><v>1.00000000000000000</v></c><c r="BM41" s="8"><v>0.0</v></c><c r="BN41" s="8"><v>1.00000000000000000</v></c></row>
<row r="42" spans="1:66" s="0" outlineLevel="0"><c r="A42" s="23"><v>1.00000000000000000</v></c><c r="B42" s="8"><v>33.00000000000000000</v></c><c r="C42" s="23"><v>5.00000000000000000</v></c><c r="D42" s="23"><v>1.00000000000000000</v></c><c r="E42" s="23"><v>1.00000000000000000</v></c><c r="F42" s="23"><v>0.0</v></c><c r="G42" s="23"><v>0.0</v></c><c r="H42" s="23"><v>0.0</v></c><c r="I42" s="23"><v>0.0</v></c><c r="J42" s="23"><v>0.0</v></c><c r="K42" s="23"><v>0.0</v></c><c r="L42" s="23"><v>0.0</v></c><c r="M42" s="23"><v>0.0</v></c><c r="N42" s="23"><v>0.0</v></c><c r="O42" s="23"><v>0.0</v></c><c r="P42" s="23"><v>0.0</v></c><c r="Q42" s="23"><v>0.0</v></c><c r="R42" s="23"><v>0.0</v></c><c r="S42" s="23"><v>0.0</v></c><c r="T42" s="23"><v>0.0</v></c><c r="U42" s="23"><v>0.0</v></c><c r="V42" s="23"><v>1.00000000000000000</v></c><c r="W42" s="23"><v>0.0</v></c><c r="X42" s="23"><v>0.0</v></c><c r="Y42" s="23"><v>1.00000000000000000</v></c><c r="Z42" s="23"><v>0.0</v></c><c r="AA42" s="23"><v>0.0</v></c><c r="AB42" s="23"><v>0.0</v></c><c r="AC42" s="23"><v>0.0</v></c><c r="AD42" s="23"><v>0.0</v></c><c r="AE42" s="23"><v>0.0</v></c><c r="AF42" s="23"><v>0.0</v></c><c r="AG42" s="23"><v>1.00000000000000000</v></c><c r="AH42" s="23"><v>1.00000000000000000</v></c><c r="AI42" s="23"><v>1.00000000000000000</v></c><c r="AJ42" s="23"><v>1.00000000000000000</v></c><c r="AK42" s="23"><v>1.00000000000000000</v></c><c r="AL42" s="23"><v>1.00000000000000000</v></c><c r="AM42" s="23"><v>3.00000000000000000</v></c><c r="AN42" s="23"><v>1.00000000000000000</v></c><c r="AO42" s="23"><v>1.00000000000000000</v></c><c r="AP42" s="23"><v>1.00000000000000000</v></c><c r="AQ42" s="23"><v>1.00000000000000000</v></c><c r="AR42" s="23"><v>1.00000000000000000</v></c><c r="AS42" s="23"><v>1.00000000000000000</v></c><c r="AT42" s="23"><v>1.00000000000000000</v></c><c r="AU42" s="23"><v>1.00000000000000000</v></c><c r="AV42" s="23"><v>1.00000000000000000</v></c><c r="AW42" s="23"><v>1.00000000000000000</v></c><c r="AX42" s="23"><v>1.00000000000000000</v></c><c r="AY42" s="23"><v>1.00000000000000000</v></c><c r="AZ42" s="23"><v>1.00000000000000000</v></c><c r="BA42" s="23"><v>1.00000000000000000</v></c><c r="BB42" s="23"><v>1.00000000000000000</v></c><c r="BC42" s="23"><v>1.00000000000000000</v></c><c r="BD42" s="23"><v>1.00000000000000000</v></c><c r="BE42" s="8"><v>0.0</v></c><c r="BF42" s="8"><v>0.0</v></c><c r="BG42" s="8"><v>-3.50096988677978520</v></c><c r="BH42" s="8"><v>12.25679016113281200</v></c><c r="BI42" s="8"><v>2.00000000000000000</v></c><c r="BJ42" s="8"><v>0.10714285820722580</v></c><c r="BK42" s="8"><v>1.00000000000000000</v></c><c r="BL42" s="8"><v>1.11111116409301760</v></c><c r="BM42" s="8"><v>0.0</v></c><c r="BN42" s="8"><v>1.00000000000000000</v></c></row>
<row r="43" spans="1:66" s="0" outlineLevel="0"><c r="A43" s="23"><v>1.00000000000000000</v></c><c r="B43" s="8"><v>42.00000000000000000</v></c><c r="C43" s="23"><v>4.00000000000000000</v></c><c r="D43" s="23"><v>1.00000000000000000</v></c><c r="E43" s="23"><v>0.0</v></c><c r="F43" s="23"><v>1.00000000000000000</v></c><c r="G43" s="23"><v>0.0</v></c><c r="H43" s="23"><v>1.00000000000000000</v></c><c r="I43" s="23"><v>1.00000000000000000</v></c><c r="J43" s="23"><v>0.0</v></c><c r="K43" s="23"><v>0.0</v></c><c r="L43" s="23"><v>1.00000000000000000</v></c><c r="M43" s="23"><v>0.0</v></c><c r="N43" s="23"><v>0.0</v></c><c r="O43" s="23"><v>1.00000000000000000</v></c><c r="P43" s="23"><v>0.0</v></c><c r="Q43" s="23"><v>0.0</v></c><c r="R43" s="23"><v>1.00000000000000000</v></c><c r="S43" s="23"><v>1.00000000000000000</v></c><c r="T43" s="23"><v>1.00000000000000000</v></c><c r="U43" s="23"><v>1.00000000000000000</v></c><c r="V43" s="23"><v>0.0</v></c><c r="W43" s="23"><v>0.0</v></c><c r="X43" s="23"><v>0.0</v></c><c r="Y43" s="23"><v>1.00000000000000000</v></c><c r="Z43" s="23"><v>0.0</v></c><c r="AA43" s="23"><v>0.0</v></c><c r="AB43" s="23"><v>1.00000000000000000</v></c><c r="AC43" s="23"><v>0.0</v></c><c r="AD43" s="23"><v>1.00000000000000000</v></c><c r="AE43" s="23"><v>0.0</v></c><c r="AF43" s="23"><v>0.0</v></c><c r="AG43" s="23"><v>1.00000000000000000</v></c><c r="AH43" s="23"><v>1.00000000000000000</v></c><c r="AI43" s="23"><v>1.00000000000000000</v></c><c r="AJ43" s="23"><v>1.00000000000000000</v></c><c r="AK43" s="23"><v>1.00000000000000000</v></c><c r="AL43" s="23"><v>1.00000000000000000</v></c><c r="AM43" s="23"><v>4.00000000000000000</v></c><c r="AN43" s="23"><v>1.00000000000000000</v></c><c r="AO43" s="23"><v>1.00000000000000000</v></c><c r="AP43" s="23"><v>1.00000000000000000</v></c><c r="AQ43" s="23"><v>1.00000000000000000</v></c><c r="AR43" s="23"><v>1.00000000000000000</v></c><c r="AS43" s="23"><v>1.00000000000000000</v></c><c r="AT43" s="23"><v>1.00000000000000000</v></c><c r="AU43" s="23"><v>1.00000000000000000</v></c><c r="AV43" s="23"><v>1.00000000000000000</v></c><c r="AW43" s="23"><v>1.00000000000000000</v></c><c r="AX43" s="23"><v>1.00000000000000000</v></c><c r="AY43" s="23"><v>1.00000000000000000</v></c><c r="AZ43" s="23"><v>1.00000000000000000</v></c><c r="BA43" s="23"><v>1.00000000000000000</v></c><c r="BB43" s="23"><v>1.00000000000000000</v></c><c r="BC43" s="23"><v>1.00000000000000000</v></c><c r="BD43" s="23"><v>1.00000000000000000</v></c><c r="BE43" s="8"><v>0.0</v></c><c r="BF43" s="8"><v>0.0</v></c><c r="BG43" s="8"><v>5.49903011322021480</v></c><c r="BH43" s="8"><v>30.23933219909668000</v></c><c r="BI43" s="8"><v>2.00000000000000000</v></c><c r="BJ43" s="8"><v>0.42857143282890320</v></c><c r="BK43" s="8"><v>1.00000000000000000</v></c><c r="BL43" s="8"><v>1.16666662693023680</v></c><c r="BM43" s="8"><v>0.0</v></c><c r="BN43" s="8"><v>1.00000000000000000</v></c></row>
<row r="44" spans="1:66" s="0" outlineLevel="0"><c r="A44" s="23"><v>1.00000000000000000</v></c><c r="B44" s="8"><v>78.00000000000000000</v></c><c r="C44" s="23"><v>5.00000000000000000</v></c><c r="D44" s="23"><v>1.00000000000000000</v></c><c r="E44" s="23"><v>1.00000000000000000</v></c><c r="F44" s="23"><v>0.0</v></c><c r="G44" s="23"><v>0.0</v></c><c r="H44" s="23"><v>1.00000000000000000</v></c><c r="I44" s="23"><v>1.00000000000000000</v></c><c r="J44" s="23"><v>0.0</v></c><c r="K44" s="23"><v>1.00000000000000000</v></c><c r="L44" s="23"><v>0.0</v></c><c r="M44" s="23"><v>0.0</v></c><c r="N44" s="23"><v>0.0</v></c><c r="O44" s="23"><v>1.00000000000000000</v></c><c r="P44" s="23"><v>0.0</v></c><c r="Q44" s="23"><v>1.00000000000000000</v></c><c r="R44" s="23"><v>1.00000000000000000</v></c><c r="S44" s="23"><v>1.00000000000000000</v></c><c r="T44" s="23"><v>0.0</v></c><c r="U44" s="23"><v>1.00000000000000000</v></c><c r="V44" s="23"><v>0.0</v></c><c r="W44" s="23"><v>0.0</v></c><c r="X44" s="23"><v>0.0</v></c><c r="Y44" s="23"><v>0.0</v></c><c r="Z44" s="23"><v>0.0</v></c><c r="AA44" s="23"><v>0.0</v></c><c r="AB44" s="23"><v>1.00000000000000000</v></c><c r="AC44" s="23"><v>0.0</v></c><c r="AD44" s="23"><v>1.00000000000000000</v></c><c r="AE44" s="23"><v>0.0</v></c><c r="AF44" s="23"><v>0.0</v></c><c r="AG44" s="23"><v>3.00000000000000000</v></c><c r="AH44" s="23"><v>3.00000000000000000</v></c><c r="AI44" s="23"><v>2.00000000000000000</v></c><c r="AJ44" s="23"><v>1.00000000000000000</v></c><c r="AK44" s="23"><v>1.00000000000000000</v></c><c r="AL44" s="23"><v>1.00000000000000000</v></c><c r="AM44" s="23"><v>3.00000000000000000</v></c><c r="AN44" s="23"><v>1.00000000000000000</v></c><c r="AO44" s="23"><v>1.00000000000000000</v></c><c r="AP44" s="23"><v>1.00000000000000000</v></c><c r="AQ44" s="23"><v>1.00000000000000000</v></c><c r="AR44" s="23"><v>1.00000000000000000</v></c><c r="AS44" s="23"><v>1.00000000000000000</v></c><c r="AT44" s="23"><v>1.00000000000000000</v></c><c r="AU44" s="23"><v>1.00000000000000000</v></c><c r="AV44" s="23"><v>1.00000000000000000</v></c><c r="AW44" s="23"><v>1.00000000000000000</v></c><c r="AX44" s="23"><v>1.00000000000000000</v></c><c r="AY44" s="23"><v>1.00000000000000000</v></c><c r="AZ44" s="23"><v>1.00000000000000000</v></c><c r="BA44" s="23"><v>1.00000000000000000</v></c><c r="BB44" s="23"><v>1.00000000000000000</v></c><c r="BC44" s="23"><v>1.00000000000000000</v></c><c r="BD44" s="23"><v>1.00000000000000000</v></c><c r="BE44" s="8"><v>0.0</v></c><c r="BF44" s="8"><v>1.00000000000000000</v></c><c r="BG44" s="8"><v>41.49903106689453100</v></c><c r="BH44" s="8"><v>1722.16955566406250000</v></c><c r="BI44" s="8"><v>2.00000000000000000</v></c><c r="BJ44" s="8"><v>0.39285713434219360</v></c><c r="BK44" s="8"><v>1.83333337306976320</v></c><c r="BL44" s="8"><v>1.11111116409301760</v></c><c r="BM44" s="8"><v>0.0</v></c><c r="BN44" s="8"><v>2.00000000000000000</v></c></row>
<row r="45" spans="1:66" s="0" outlineLevel="0"><c r="A45" s="23"><v>1.00000000000000000</v></c><c r="B45" s="8"><v>39.00000000000000000</v></c><c r="C45" s="23"><v>4.00000000000000000</v></c><c r="D45" s="23"><v>1.00000000000000000</v></c><c r="E45" s="23"><v>0.0</v></c><c r="F45" s="23"><v>0.0</v></c><c r="G45" s="23"><v>0.0</v></c><c r="H45" s="23"><v>0.0</v></c><c r="I45" s="23"><v>0.0</v></c><c r="J45" s="23"><v>0.0</v></c><c r="K45" s="23"><v>1.00000000000000000</v></c><c r="L45" s="23"><v>0.0</v></c><c r="M45" s="23"><v>0.0</v></c><c r="N45" s="23"><v>0.0</v></c><c r="O45" s="23"><v>0.0</v></c><c r="P45" s="23"><v>1.00000000000000000</v></c><c r="Q45" s="23"><v>1.00000000000000000</v></c><c r="R45" s="23"><v>0.0</v></c><c r="S45" s="23"><v>0.0</v></c><c r="T45" s="23"><v>0.0</v></c><c r="U45" s="23"><v>0.0</v></c><c r="V45" s="23"><v>0.0</v></c><c r="W45" s="23"><v>0.0</v></c><c r="X45" s="23"><v>0.0</v></c><c r="Y45" s="23"><v>0.0</v></c><c r="Z45" s="23"><v>0.0</v></c><c r="AA45" s="23"><v>0.0</v></c><c r="AB45" s="23"><v>1.00000000000000000</v></c><c r="AC45" s="23"><v>0.0</v></c><c r="AD45" s="23"><v>0.0</v></c><c r="AE45" s="23"><v>0.0</v></c><c r="AF45" s="23"><v>0.0</v></c><c r="AG45" s="23"><v>1.00000000000000000</v></c><c r="AH45" s="23"><v>1.00000000000000000</v></c><c r="AI45" s="23"><v>1.00000000000000000</v></c><c r="AJ45" s="23"><v>1.00000000000000000</v></c><c r="AK45" s="23"><v>1.00000000000000000</v></c><c r="AL45" s="23"><v>1.00000000000000000</v></c><c r="AM45" s="23"><v>4.00000000000000000</v></c><c r="AN45" s="23"><v>1.00000000000000000</v></c><c r="AO45" s="23"><v>4.00000000000000000</v></c><c r="AP45" s="23"><v>1.00000000000000000</v></c><c r="AQ45" s="23"><v>1.00000000000000000</v></c><c r="AR45" s="23"><v>1.00000000000000000</v></c><c r="AS45" s="23"><v>1.00000000000000000</v></c><c r="AT45" s="23"><v>1.00000000000000000</v></c><c r="AU45" s="23"><v>4.00000000000000000</v></c><c r="AV45" s="23"><v>1.00000000000000000</v></c><c r="AW45" s="23"><v>4.00000000000000000</v></c><c r="AX45" s="23"><v>1.00000000000000000</v></c><c r="AY45" s="23"><v>1.00000000000000000</v></c><c r="AZ45" s="23"><v>1.00000000000000000</v></c><c r="BA45" s="23"><v>1.00000000000000000</v></c><c r="BB45" s="23"><v>1.00000000000000000</v></c><c r="BC45" s="23"><v>1.00000000000000000</v></c><c r="BD45" s="23"><v>4.00000000000000000</v></c><c r="BE45" s="8"><v>0.0</v></c><c r="BF45" s="8"><v>0.0</v></c><c r="BG45" s="8"><v>2.49903011322021480</v></c><c r="BH45" s="8"><v>6.24515151977539060</v></c><c r="BI45" s="8"><v>2.00000000000000000</v></c><c r="BJ45" s="8"><v>0.14285714924335480</v></c><c r="BK45" s="8"><v>1.00000000000000000</v></c><c r="BL45" s="8"><v>1.83333337306976320</v></c><c r="BM45" s="8"><v>0.0</v></c><c r="BN45" s="8"><v>1.00000000000000000</v></c></row>
<row r="46" spans="1:66" s="0" outlineLevel="0"><c r="A46" s="23"><v>1.00000000000000000</v></c><c r="B46" s="8"><v>29.00000000000000000</v></c><c r="C46" s="23"><v>5.00000000000000000</v></c><c r="D46" s="23"><v>1.00000000000000000</v></c><c r="E46" s="23"><v>1.00000000000000000</v></c><c r="F46" s="23"><v>0.0</v></c><c r="G46" s="23"><v>0.0</v></c><c r="H46" s="23"><v>1.00000000000000000</v></c><c r="I46" s="23"><v>1.00000000000000000</v></c><c r="J46" s="23"><v>0.0</v></c><c r="K46" s="23"><v>1.00000000000000000</v></c><c r="L46" s="23"><v>0.0</v></c><c r="M46" s="23"><v>1.00000000000000000</v></c><c r="N46" s="23"><v>0.0</v></c><c r="O46" s="23"><v>1.00000000000000000</v></c><c r="P46" s="23"><v>0.0</v></c><c r="Q46" s="23"><v>1.00000000000000000</v></c><c r="R46" s="23"><v>1.00000000000000000</v></c><c r="S46" s="23"><v>1.00000000000000000</v></c><c r="T46" s="23"><v>1.00000000000000000</v></c><c r="U46" s="23"><v>1.00000000000000000</v></c><c r="V46" s="23"><v>0.0</v></c><c r="W46" s="23"><v>0.0</v></c><c r="X46" s="23"><v>0.0</v></c><c r="Y46" s="23"><v>0.0</v></c><c r="Z46" s="23"><v>0.0</v></c><c r="AA46" s="23"><v>0.0</v></c><c r="AB46" s="23"><v>1.00000000000000000</v></c><c r="AC46" s="23"><v>0.0</v></c><c r="AD46" s="23"><v>0.0</v></c><c r="AE46" s="23"><v>0.0</v></c><c r="AF46" s="23"><v>0.0</v></c><c r="AG46" s="23"><v>1.00000000000000000</v></c><c r="AH46" s="23"><v>1.00000000000000000</v></c><c r="AI46" s="23"><v>1.00000000000000000</v></c><c r="AJ46" s="23"><v>1.00000000000000000</v></c><c r="AK46" s="23"><v>1.00000000000000000</v></c><c r="AL46" s="23"><v>1.00000000000000000</v></c><c r="AM46" s="23"><v>1.00000000000000000</v></c><c r="AN46" s="23"><v>3.00000000000000000</v></c><c r="AO46" s="23"><v>1.00000000000000000</v></c><c r="AP46" s="23"><v>1.00000000000000000</v></c><c r="AQ46" s="23"><v>3.00000000000000000</v></c><c r="AR46" s="23"><v>1.00000000000000000</v></c><c r="AS46" s="23"><v>3.00000000000000000</v></c><c r="AT46" s="23"><v>1.00000000000000000</v></c><c r="AU46" s="23"><v>2.00000000000000000</v></c><c r="AV46" s="1" t="e"><v>#NULL!</v></c><c r="AW46" s="23"><v>1.00000000000000000</v></c><c r="AX46" s="23"><v>2.00000000000000000</v></c><c r="AY46" s="1" t="e"><v>#NULL!</v></c><c r="AZ46" s="23"><v>3.00000000000000000</v></c><c r="BA46" s="23"><v>3.00000000000000000</v></c><c r="BB46" s="1" t="e"><v>#NULL!</v></c><c r="BC46" s="23"><v>2.00000000000000000</v></c><c r="BD46" s="23"><v>1.00000000000000000</v></c><c r="BE46" s="8"><v>0.0</v></c><c r="BF46" s="8"><v>1.00000000000000000</v></c><c r="BG46" s="8"><v>-7.50096988677978520</v></c><c r="BH46" s="8"><v>56.26454925537109400</v></c><c r="BI46" s="8"><v>3.00000000000000000</v></c><c r="BJ46" s="8"><v>0.42857143282890320</v></c><c r="BK46" s="8"><v>1.00000000000000000</v></c><c r="BL46" s="1" t="e"><v>#NULL!</v></c><c r="BM46" s="8"><v>0.0</v></c><c r="BN46" s="8"><v>1.00000000000000000</v></c></row>
<row r="47" spans="1:66" s="0" outlineLevel="0"><c r="A47" s="23"><v>1.00000000000000000</v></c><c r="B47" s="8"><v>20.00000000000000000</v></c><c r="C47" s="23"><v>5.00000000000000000</v></c><c r="D47" s="23"><v>1.00000000000000000</v></c><c r="E47" s="23"><v>0.0</v></c><c r="F47" s="23"><v>0.0</v></c><c r="G47" s="23"><v>0.0</v></c><c r="H47" s="23"><v>1.00000000000000000</v></c><c r="I47" s="23"><v>1.00000000000000000</v></c><c r="J47" s="23"><v>0.0</v></c><c r="K47" s="23"><v>1.00000000000000000</v></c><c r="L47" s="23"><v>0.0</v></c><c r="M47" s="23"><v>1.00000000000000000</v></c><c r="N47" s="23"><v>0.0</v></c><c r="O47" s="23"><v>1.00000000000000000</v></c><c r="P47" s="23"><v>0.0</v></c><c r="Q47" s="23"><v>1.00000000000000000</v></c><c r="R47" s="23"><v>1.00000000000000000</v></c><c r="S47" s="23"><v>1.00000000000000000</v></c><c r="T47" s="23"><v>0.0</v></c><c r="U47" s="23"><v>1.00000000000000000</v></c><c r="V47" s="23"><v>0.0</v></c><c r="W47" s="23"><v>0.0</v></c><c r="X47" s="23"><v>0.0</v></c><c r="Y47" s="23"><v>1.00000000000000000</v></c><c r="Z47" s="23"><v>0.0</v></c><c r="AA47" s="23"><v>0.0</v></c><c r="AB47" s="23"><v>1.00000000000000000</v></c><c r="AC47" s="23"><v>0.0</v></c><c r="AD47" s="23"><v>0.0</v></c><c r="AE47" s="23"><v>0.0</v></c><c r="AF47" s="23"><v>0.0</v></c><c r="AG47" s="23"><v>1.00000000000000000</v></c><c r="AH47" s="23"><v>1.00000000000000000</v></c><c r="AI47" s="23"><v>1.00000000000000000</v></c><c r="AJ47" s="23"><v>1.00000000000000000</v></c><c r="AK47" s="23"><v>1.00000000000000000</v></c><c r="AL47" s="23"><v>1.00000000000000000</v></c><c r="AM47" s="23"><v>1.00000000000000000</v></c><c r="AN47" s="23"><v>4.00000000000000000</v></c><c r="AO47" s="23"><v>1.00000000000000000</v></c><c r="AP47" s="23"><v>1.00000000000000000</v></c><c r="AQ47" s="23"><v>1.00000000000000000</v></c><c r="AR47" s="23"><v>4.00000000000000000</v></c><c r="AS47" s="23"><v>1.00000000000000000</v></c><c r="AT47" s="23"><v>1.00000000000000000</v></c><c r="AU47" s="23"><v>1.00000000000000000</v></c><c r="AV47" s="23"><v>1.00000000000000000</v></c><c r="AW47" s="23"><v>1.00000000000000000</v></c><c r="AX47" s="23"><v>2.00000000000000000</v></c><c r="AY47" s="23"><v>1.00000000000000000</v></c><c r="AZ47" s="23"><v>3.00000000000000000</v></c><c r="BA47" s="23"><v>4.00000000000000000</v></c><c r="BB47" s="23"><v>3.00000000000000000</v></c><c r="BC47" s="23"><v>1.00000000000000000</v></c><c r="BD47" s="23"><v>1.00000000000000000</v></c><c r="BE47" s="8"><v>1.00000000000000000</v></c><c r="BF47" s="8"><v>1.00000000000000000</v></c><c r="BG47" s="8"><v>-16.50097084045410200</v></c><c r="BH47" s="8"><v>272.28204345703125000</v></c><c r="BI47" s="8"><v>3.00000000000000000</v></c><c r="BJ47" s="8"><v>0.39285713434219360</v></c><c r="BK47" s="8"><v>1.00000000000000000</v></c><c r="BL47" s="8"><v>1.77777779102325440</v></c><c r="BM47" s="8"><v>0.0</v></c><c r="BN47" s="8"><v>1.00000000000000000</v></c></row>
<row r="48" spans="1:66" s="0" outlineLevel="0"><c r="A48" s="23"><v>1.00000000000000000</v></c><c r="B48" s="8"><v>63.00000000000000000</v></c><c r="C48" s="23"><v>3.00000000000000000</v></c><c r="D48" s="23"><v>1.00000000000000000</v></c><c r="E48" s="23"><v>0.0</v></c><c r="F48" s="23"><v>0.0</v></c><c r="G48" s="23"><v>0.0</v></c><c r="H48" s="23"><v>1.00000000000000000</v></c><c r="I48" s="23"><v>1.00000000000000000</v></c><c r="J48" s="23"><v>0.0</v></c><c r="K48" s="23"><v>1.00000000000000000</v></c><c r="L48" s="23"><v>0.0</v></c><c r="M48" s="23"><v>0.0</v></c><c r="N48" s="23"><v>0.0</v></c><c r="O48" s="23"><v>0.0</v></c><c r="P48" s="23"><v>1.00000000000000000</v></c><c r="Q48" s="23"><v>0.0</v></c><c r="R48" s="23"><v>1.00000000000000000</v></c><c r="S48" s="23"><v>0.0</v></c><c r="T48" s="23"><v>0.0</v></c><c r="U48" s="23"><v>0.0</v></c><c r="V48" s="23"><v>1.00000000000000000</v></c><c r="W48" s="23"><v>0.0</v></c><c r="X48" s="23"><v>0.0</v></c><c r="Y48" s="23"><v>0.0</v></c><c r="Z48" s="23"><v>0.0</v></c><c r="AA48" s="23"><v>0.0</v></c><c r="AB48" s="23"><v>1.00000000000000000</v></c><c r="AC48" s="23"><v>1.00000000000000000</v></c><c r="AD48" s="23"><v>0.0</v></c><c r="AE48" s="23"><v>0.0</v></c><c r="AF48" s="23"><v>0.0</v></c><c r="AG48" s="23"><v>1.00000000000000000</v></c><c r="AH48" s="23"><v>1.00000000000000000</v></c><c r="AI48" s="23"><v>3.00000000000000000</v></c><c r="AJ48" s="23"><v>3.00000000000000000</v></c><c r="AK48" s="23"><v>3.00000000000000000</v></c><c r="AL48" s="23"><v>1.00000000000000000</v></c><c r="AM48" s="23"><v>4.00000000000000000</v></c><c r="AN48" s="23"><v>4.00000000000000000</v></c><c r="AO48" s="23"><v>4.00000000000000000</v></c><c r="AP48" s="23"><v>4.00000000000000000</v></c><c r="AQ48" s="23"><v>1.00000000000000000</v></c><c r="AR48" s="23"><v>1.00000000000000000</v></c><c r="AS48" s="23"><v>1.00000000000000000</v></c><c r="AT48" s="23"><v>1.00000000000000000</v></c><c r="AU48" s="23"><v>4.00000000000000000</v></c><c r="AV48" s="23"><v>1.00000000000000000</v></c><c r="AW48" s="23"><v>4.00000000000000000</v></c><c r="AX48" s="23"><v>1.00000000000000000</v></c><c r="AY48" s="23"><v>1.00000000000000000</v></c><c r="AZ48" s="23"><v>1.00000000000000000</v></c><c r="BA48" s="23"><v>1.00000000000000000</v></c><c r="BB48" s="23"><v>1.00000000000000000</v></c><c r="BC48" s="23"><v>1.00000000000000000</v></c><c r="BD48" s="23"><v>4.00000000000000000</v></c><c r="BE48" s="8"><v>0.0</v></c><c r="BF48" s="8"><v>0.0</v></c><c r="BG48" s="8"><v>26.49902915954589800</v></c><c r="BH48" s="8"><v>702.19854736328125000</v></c><c r="BI48" s="8"><v>1.00000000000000000</v></c><c r="BJ48" s="8"><v>0.28571429848670959</v></c><c r="BK48" s="8"><v>2.00000000000000000</v></c><c r="BL48" s="8"><v>2.16666674613952640</v></c><c r="BM48" s="8"><v>0.0</v></c><c r="BN48" s="8"><v>3.00000000000000000</v></c></row>
<row r="49" spans="1:66" s="0" outlineLevel="0"><c r="A49" s="23"><v>1.00000000000000000</v></c><c r="B49" s="8"><v>65.00000000000000000</v></c><c r="C49" s="23"><v>3.00000000000000000</v></c><c r="D49" s="23"><v>1.00000000000000000</v></c><c r="E49" s="23"><v>1.00000000000000000</v></c><c r="F49" s="23"><v>0.0</v></c><c r="G49" s="23"><v>0.0</v></c><c r="H49" s="23"><v>0.0</v></c><c r="I49" s="23"><v>0.0</v></c><c r="J49" s="23"><v>0.0</v></c><c r="K49" s="23"><v>1.00000000000000000</v></c><c r="L49" s="23"><v>0.0</v></c><c r="M49" s="23"><v>1.00000000000000000</v></c><c r="N49" s="23"><v>0.0</v></c><c r="O49" s="23"><v>0.0</v></c><c r="P49" s="23"><v>1.00000000000000000</v></c><c r="Q49" s="23"><v>0.0</v></c><c r="R49" s="23"><v>1.00000000000000000</v></c><c r="S49" s="23"><v>0.0</v></c><c r="T49" s="23"><v>1.00000000000000000</v></c><c r="U49" s="23"><v>0.0</v></c><c r="V49" s="23"><v>0.0</v></c><c r="W49" s="23"><v>0.0</v></c><c r="X49" s="23"><v>0.0</v></c><c r="Y49" s="23"><v>0.0</v></c><c r="Z49" s="23"><v>0.0</v></c><c r="AA49" s="23"><v>0.0</v></c><c r="AB49" s="23"><v>0.0</v></c><c r="AC49" s="23"><v>0.0</v></c><c r="AD49" s="23"><v>0.0</v></c><c r="AE49" s="23"><v>0.0</v></c><c r="AF49" s="23"><v>0.0</v></c><c r="AG49" s="23"><v>2.00000000000000000</v></c><c r="AH49" s="23"><v>1.00000000000000000</v></c><c r="AI49" s="23"><v>3.00000000000000000</v></c><c r="AJ49" s="23"><v>1.00000000000000000</v></c><c r="AK49" s="23"><v>1.00000000000000000</v></c><c r="AL49" s="23"><v>1.00000000000000000</v></c><c r="AM49" s="23"><v>4.00000000000000000</v></c><c r="AN49" s="23"><v>4.00000000000000000</v></c><c r="AO49" s="23"><v>4.00000000000000000</v></c><c r="AP49" s="23"><v>1.00000000000000000</v></c><c r="AQ49" s="23"><v>4.00000000000000000</v></c><c r="AR49" s="23"><v>4.00000000000000000</v></c><c r="AS49" s="23"><v>1.00000000000000000</v></c><c r="AT49" s="23"><v>1.00000000000000000</v></c><c r="AU49" s="23"><v>4.00000000000000000</v></c><c r="AV49" s="23"><v>4.00000000000000000</v></c><c r="AW49" s="23"><v>4.00000000000000000</v></c><c r="AX49" s="23"><v>4.00000000000000000</v></c><c r="AY49" s="23"><v>4.00000000000000000</v></c><c r="AZ49" s="23"><v>3.00000000000000000</v></c><c r="BA49" s="23"><v>4.00000000000000000</v></c><c r="BB49" s="23"><v>2.00000000000000000</v></c><c r="BC49" s="23"><v>4.00000000000000000</v></c><c r="BD49" s="23"><v>4.00000000000000000</v></c><c r="BE49" s="8"><v>0.0</v></c><c r="BF49" s="8"><v>1.00000000000000000</v></c><c r="BG49" s="8"><v>28.49902915954589800</v></c><c r="BH49" s="8"><v>812.19464111328125000</v></c><c r="BI49" s="8"><v>2.12986397743225100</v></c><c r="BJ49" s="8"><v>0.21428571641445160</v></c><c r="BK49" s="8"><v>1.50000000000000000</v></c><c r="BL49" s="8"><v>3.33333325386047360</v></c><c r="BM49" s="8"><v>0.0</v></c><c r="BN49" s="8"><v>2.00000000000000000</v></c></row>
<row r="50" spans="1:66" s="0" outlineLevel="0"><c r="A50" s="23"><v>1.00000000000000000</v></c><c r="B50" s="8"><v>51.00000000000000000</v></c><c r="C50" s="23"><v>5.00000000000000000</v></c><c r="D50" s="23"><v>1.00000000000000000</v></c><c r="E50" s="23"><v>0.0</v></c><c r="F50" s="23"><v>0.0</v></c><c r="G50" s="23"><v>0.0</v></c><c r="H50" s="23"><v>0.0</v></c><c r="I50" s="23"><v>1.00000000000000000</v></c><c r="J50" s="23"><v>0.0</v></c><c r="K50" s="23"><v>1.00000000000000000</v></c><c r="L50" s="23"><v>0.0</v></c><c r="M50" s="23"><v>0.0</v></c><c r="N50" s="23"><v>0.0</v></c><c r="O50" s="23"><v>1.00000000000000000</v></c><c r="P50" s="23"><v>0.0</v></c><c r="Q50" s="23"><v>1.00000000000000000</v></c><c r="R50" s="23"><v>1.00000000000000000</v></c><c r="S50" s="23"><v>1.00000000000000000</v></c><c r="T50" s="23"><v>0.0</v></c><c r="U50" s="23"><v>1.00000000000000000</v></c><c r="V50" s="23"><v>0.0</v></c><c r="W50" s="23"><v>0.0</v></c><c r="X50" s="23"><v>0.0</v></c><c r="Y50" s="23"><v>0.0</v></c><c r="Z50" s="23"><v>0.0</v></c><c r="AA50" s="23"><v>0.0</v></c><c r="AB50" s="23"><v>1.00000000000000000</v></c><c r="AC50" s="23"><v>0.0</v></c><c r="AD50" s="23"><v>0.0</v></c><c r="AE50" s="23"><v>0.0</v></c><c r="AF50" s="23"><v>0.0</v></c><c r="AG50" s="1" t="e"><v>#NULL!</v></c><c r="AH50" s="23"><v>1.00000000000000000</v></c><c r="AI50" s="23"><v>1.00000000000000000</v></c><c r="AJ50" s="23"><v>1.00000000000000000</v></c><c r="AK50" s="23"><v>1.00000000000000000</v></c><c r="AL50" s="23"><v>1.00000000000000000</v></c><c r="AM50" s="23"><v>1.00000000000000000</v></c><c r="AN50" s="23"><v>2.00000000000000000</v></c><c r="AO50" s="23"><v>1.00000000000000000</v></c><c r="AP50" s="23"><v>1.00000000000000000</v></c><c r="AQ50" s="23"><v>3.00000000000000000</v></c><c r="AR50" s="23"><v>1.00000000000000000</v></c><c r="AS50" s="23"><v>1.00000000000000000</v></c><c r="AT50" s="23"><v>1.00000000000000000</v></c><c r="AU50" s="23"><v>1.00000000000000000</v></c><c r="AV50" s="23"><v>2.00000000000000000</v></c><c r="AW50" s="23"><v>1.00000000000000000</v></c><c r="AX50" s="23"><v>1.00000000000000000</v></c><c r="AY50" s="23"><v>1.00000000000000000</v></c><c r="AZ50" s="23"><v>1.00000000000000000</v></c><c r="BA50" s="23"><v>2.00000000000000000</v></c><c r="BB50" s="1" t="e"><v>#NULL!</v></c><c r="BC50" s="1" t="e"><v>#NULL!</v></c><c r="BD50" s="23"><v>1.00000000000000000</v></c><c r="BE50" s="8"><v>0.0</v></c><c r="BF50" s="8"><v>1.00000000000000000</v></c><c r="BG50" s="8"><v>14.49903011322021500</v></c><c r="BH50" s="8"><v>210.22187805175781000</v></c><c r="BI50" s="8"><v>3.00000000000000000</v></c><c r="BJ50" s="8"><v>0.28571429848670959</v></c><c r="BK50" s="1" t="e"><v>#NULL!</v></c><c r="BL50" s="1" t="e"><v>#NULL!</v></c><c r="BM50" s="8"><v>0.0</v></c><c r="BN50" s="1" t="e"><v>#NULL!</v></c></row>
<row r="51" spans="1:66" s="0" outlineLevel="0"><c r="A51" s="23"><v>1.00000000000000000</v></c><c r="B51" s="8"><v>28.00000000000000000</v></c><c r="C51" s="23"><v>3.00000000000000000</v></c><c r="D51" s="23"><v>1.00000000000000000</v></c><c r="E51" s="23"><v>1.00000000000000000</v></c><c r="F51" s="23"><v>0.0</v></c><c r="G51" s="23"><v>0.0</v></c><c r="H51" s="23"><v>0.0</v></c><c r="I51" s="23"><v>1.00000000000000000</v></c><c r="J51" s="23"><v>0.0</v></c><c r="K51" s="23"><v>1.00000000000000000</v></c><c r="L51" s="23"><v>0.0</v></c><c r="M51" s="23"><v>0.0</v></c><c r="N51" s="23"><v>0.0</v></c><c r="O51" s="23"><v>1.00000000000000000</v></c><c r="P51" s="23"><v>0.0</v></c><c r="Q51" s="23"><v>1.00000000000000000</v></c><c r="R51" s="23"><v>1.00000000000000000</v></c><c r="S51" s="23"><v>1.00000000000000000</v></c><c r="T51" s="23"><v>0.0</v></c><c r="U51" s="23"><v>1.00000000000000000</v></c><c r="V51" s="23"><v>0.0</v></c><c r="W51" s="23"><v>0.0</v></c><c r="X51" s="23"><v>0.0</v></c><c r="Y51" s="23"><v>0.0</v></c><c r="Z51" s="23"><v>0.0</v></c><c r="AA51" s="23"><v>0.0</v></c><c r="AB51" s="23"><v>1.00000000000000000</v></c><c r="AC51" s="23"><v>0.0</v></c><c r="AD51" s="23"><v>1.00000000000000000</v></c><c r="AE51" s="23"><v>0.0</v></c><c r="AF51" s="23"><v>0.0</v></c><c r="AG51" s="23"><v>1.00000000000000000</v></c><c r="AH51" s="23"><v>1.00000000000000000</v></c><c r="AI51" s="23"><v>1.00000000000000000</v></c><c r="AJ51" s="23"><v>1.00000000000000000</v></c><c r="AK51" s="23"><v>1.00000000000000000</v></c><c r="AL51" s="23"><v>1.00000000000000000</v></c><c r="AM51" s="23"><v>3.00000000000000000</v></c><c r="AN51" s="23"><v>1.00000000000000000</v></c><c r="AO51" s="23"><v>1.00000000000000000</v></c><c r="AP51" s="23"><v>1.00000000000000000</v></c><c r="AQ51" s="23"><v>3.00000000000000000</v></c><c r="AR51" s="23"><v>1.00000000000000000</v></c><c r="AS51" s="23"><v>3.00000000000000000</v></c><c r="AT51" s="23"><v>3.00000000000000000</v></c><c r="AU51" s="23"><v>1.00000000000000000</v></c><c r="AV51" s="23"><v>1.00000000000000000</v></c><c r="AW51" s="23"><v>1.00000000000000000</v></c><c r="AX51" s="23"><v>1.00000000000000000</v></c><c r="AY51" s="23"><v>1.00000000000000000</v></c><c r="AZ51" s="23"><v>1.00000000000000000</v></c><c r="BA51" s="23"><v>1.00000000000000000</v></c><c r="BB51" s="23"><v>1.00000000000000000</v></c><c r="BC51" s="23"><v>1.00000000000000000</v></c><c r="BD51" s="23"><v>1.00000000000000000</v></c><c r="BE51" s="8"><v>1.00000000000000000</v></c><c r="BF51" s="8"><v>1.00000000000000000</v></c><c r="BG51" s="8"><v>-8.50096988677978520</v></c><c r="BH51" s="8"><v>72.26648712158203100</v></c><c r="BI51" s="8"><v>4.00000000000000000</v></c><c r="BJ51" s="8"><v>0.35714286565780640</v></c><c r="BK51" s="8"><v>1.00000000000000000</v></c><c r="BL51" s="8"><v>1.44444441795349120</v></c><c r="BM51" s="8"><v>0.0</v></c><c r="BN51" s="8"><v>1.00000000000000000</v></c></row>
<row r="52" spans="1:66" s="0" outlineLevel="0"><c r="A52" s="23"><v>1.00000000000000000</v></c><c r="B52" s="8"><v>55.00000000000000000</v></c><c r="C52" s="23"><v>5.00000000000000000</v></c><c r="D52" s="23"><v>1.00000000000000000</v></c><c r="E52" s="23"><v>0.0</v></c><c r="F52" s="23"><v>1.00000000000000000</v></c><c r="G52" s="23"><v>0.0</v></c><c r="H52" s="23"><v>1.00000000000000000</v></c><c r="I52" s="23"><v>1.00000000000000000</v></c><c r="J52" s="23"><v>0.0</v></c><c r="K52" s="23"><v>1.00000000000000000</v></c><c r="L52" s="23"><v>1.00000000000000000</v></c><c r="M52" s="23"><v>1.00000000000000000</v></c><c r="N52" s="23"><v>0.0</v></c><c r="O52" s="23"><v>1.00000000000000000</v></c><c r="P52" s="23"><v>0.0</v></c><c r="Q52" s="23"><v>1.00000000000000000</v></c><c r="R52" s="23"><v>1.00000000000000000</v></c><c r="S52" s="23"><v>1.00000000000000000</v></c><c r="T52" s="23"><v>1.00000000000000000</v></c><c r="U52" s="23"><v>1.00000000000000000</v></c><c r="V52" s="23"><v>0.0</v></c><c r="W52" s="23"><v>0.0</v></c><c r="X52" s="23"><v>0.0</v></c><c r="Y52" s="23"><v>1.00000000000000000</v></c><c r="Z52" s="23"><v>0.0</v></c><c r="AA52" s="23"><v>0.0</v></c><c r="AB52" s="23"><v>1.00000000000000000</v></c><c r="AC52" s="23"><v>0.0</v></c><c r="AD52" s="23"><v>1.00000000000000000</v></c><c r="AE52" s="23"><v>1.00000000000000000</v></c><c r="AF52" s="23"><v>1.00000000000000000</v></c><c r="AG52" s="23"><v>1.00000000000000000</v></c><c r="AH52" s="23"><v>1.00000000000000000</v></c><c r="AI52" s="23"><v>1.00000000000000000</v></c><c r="AJ52" s="23"><v>1.00000000000000000</v></c><c r="AK52" s="23"><v>1.00000000000000000</v></c><c r="AL52" s="23"><v>1.00000000000000000</v></c><c r="AM52" s="23"><v>1.00000000000000000</v></c><c r="AN52" s="23"><v>1.00000000000000000</v></c><c r="AO52" s="23"><v>1.00000000000000000</v></c><c r="AP52" s="23"><v>1.00000000000000000</v></c><c r="AQ52" s="23"><v>1.00000000000000000</v></c><c r="AR52" s="23"><v>1.00000000000000000</v></c><c r="AS52" s="23"><v>1.00000000000000000</v></c><c r="AT52" s="23"><v>1.00000000000000000</v></c><c r="AU52" s="23"><v>1.00000000000000000</v></c><c r="AV52" s="23"><v>1.00000000000000000</v></c><c r="AW52" s="23"><v>1.00000000000000000</v></c><c r="AX52" s="23"><v>1.00000000000000000</v></c><c r="AY52" s="23"><v>1.00000000000000000</v></c><c r="AZ52" s="23"><v>1.00000000000000000</v></c><c r="BA52" s="23"><v>1.00000000000000000</v></c><c r="BB52" s="23"><v>1.00000000000000000</v></c><c r="BC52" s="23"><v>1.00000000000000000</v></c><c r="BD52" s="23"><v>1.00000000000000000</v></c><c r="BE52" s="8"><v>0.0</v></c><c r="BF52" s="8"><v>1.00000000000000000</v></c><c r="BG52" s="8"><v>18.49902915954589800</v></c><c r="BH52" s="8"><v>342.21408081054687000</v></c><c r="BI52" s="8"><v>5.00000000000000000</v></c><c r="BJ52" s="8"><v>0.60714286565780640</v></c><c r="BK52" s="8"><v>1.00000000000000000</v></c><c r="BL52" s="8"><v>1.00000000000000000</v></c><c r="BM52" s="8"><v>0.0</v></c><c r="BN52" s="8"><v>1.00000000000000000</v></c></row>
<row r="53" spans="1:66" s="0" outlineLevel="0"><c r="A53" s="23"><v>1.00000000000000000</v></c><c r="B53" s="8"><v>27.00000000000000000</v></c><c r="C53" s="23"><v>5.00000000000000000</v></c><c r="D53" s="23"><v>1.00000000000000000</v></c><c r="E53" s="23"><v>1.00000000000000000</v></c><c r="F53" s="23"><v>1.00000000000000000</v></c><c r="G53" s="23"><v>1.00000000000000000</v></c><c r="H53" s="23"><v>1.00000000000000000</v></c><c r="I53" s="23"><v>1.00000000000000000</v></c><c r="J53" s="23"><v>1.00000000000000000</v></c><c r="K53" s="23"><v>1.00000000000000000</v></c><c r="L53" s="23"><v>0.0</v></c><c r="M53" s="23"><v>1.00000000000000000</v></c><c r="N53" s="23"><v>0.0</v></c><c r="O53" s="23"><v>1.00000000000000000</v></c><c r="P53" s="23"><v>0.0</v></c><c r="Q53" s="23"><v>1.00000000000000000</v></c><c r="R53" s="23"><v>1.00000000000000000</v></c><c r="S53" s="23"><v>1.00000000000000000</v></c><c r="T53" s="23"><v>1.00000000000000000</v></c><c r="U53" s="23"><v>1.00000000000000000</v></c><c r="V53" s="23"><v>0.0</v></c><c r="W53" s="23"><v>0.0</v></c><c r="X53" s="23"><v>1.00000000000000000</v></c><c r="Y53" s="23"><v>0.0</v></c><c r="Z53" s="23"><v>0.0</v></c><c r="AA53" s="23"><v>0.0</v></c><c r="AB53" s="23"><v>1.00000000000000000</v></c><c r="AC53" s="23"><v>0.0</v></c><c r="AD53" s="23"><v>1.00000000000000000</v></c><c r="AE53" s="23"><v>0.0</v></c><c r="AF53" s="23"><v>0.0</v></c><c r="AG53" s="23"><v>1.00000000000000000</v></c><c r="AH53" s="23"><v>1.00000000000000000</v></c><c r="AI53" s="23"><v>1.00000000000000000</v></c><c r="AJ53" s="23"><v>1.00000000000000000</v></c><c r="AK53" s="23"><v>1.00000000000000000</v></c><c r="AL53" s="23"><v>1.00000000000000000</v></c><c r="AM53" s="23"><v>1.00000000000000000</v></c><c r="AN53" s="23"><v>2.00000000000000000</v></c><c r="AO53" s="23"><v>1.00000000000000000</v></c><c r="AP53" s="23"><v>1.00000000000000000</v></c><c r="AQ53" s="23"><v>4.00000000000000000</v></c><c r="AR53" s="23"><v>1.00000000000000000</v></c><c r="AS53" s="23"><v>4.00000000000000000</v></c><c r="AT53" s="23"><v>3.00000000000000000</v></c><c r="AU53" s="23"><v>1.00000000000000000</v></c><c r="AV53" s="23"><v>1.00000000000000000</v></c><c r="AW53" s="23"><v>1.00000000000000000</v></c><c r="AX53" s="23"><v>1.00000000000000000</v></c><c r="AY53" s="23"><v>1.00000000000000000</v></c><c r="AZ53" s="23"><v>1.00000000000000000</v></c><c r="BA53" s="23"><v>3.00000000000000000</v></c><c r="BB53" s="1" t="e"><v>#NULL!</v></c><c r="BC53" s="23"><v>4.00000000000000000</v></c><c r="BD53" s="23"><v>1.00000000000000000</v></c><c r="BE53" s="8"><v>0.0</v></c><c r="BF53" s="8"><v>1.00000000000000000</v></c><c r="BG53" s="8"><v>-9.50096988677978520</v></c><c r="BH53" s="8"><v>90.26842498779296900</v></c><c r="BI53" s="8"><v>4.00000000000000000</v></c><c r="BJ53" s="8"><v>0.60714286565780640</v></c><c r="BK53" s="8"><v>1.00000000000000000</v></c><c r="BL53" s="1" t="e"><v>#NULL!</v></c><c r="BM53" s="8"><v>0.0</v></c><c r="BN53" s="8"><v>1.00000000000000000</v></c></row>
<row r="54" spans="1:66" s="0" outlineLevel="0"><c r="A54" s="23"><v>1.00000000000000000</v></c><c r="B54" s="8"><v>40.00000000000000000</v></c><c r="C54" s="23"><v>5.00000000000000000</v></c><c r="D54" s="23"><v>1.00000000000000000</v></c><c r="E54" s="23"><v>0.0</v></c><c r="F54" s="23"><v>0.0</v></c><c r="G54" s="23"><v>0.0</v></c><c r="H54" s="23"><v>0.0</v></c><c r="I54" s="23"><v>0.0</v></c><c r="J54" s="23"><v>0.0</v></c><c r="K54" s="23"><v>0.0</v></c><c r="L54" s="23"><v>0.0</v></c><c r="M54" s="23"><v>0.0</v></c><c r="N54" s="23"><v>0.0</v></c><c r="O54" s="23"><v>0.0</v></c><c r="P54" s="23"><v>1.00000000000000000</v></c><c r="Q54" s="23"><v>0.0</v></c><c r="R54" s="23"><v>0.0</v></c><c r="S54" s="23"><v>0.0</v></c><c r="T54" s="23"><v>0.0</v></c><c r="U54" s="23"><v>0.0</v></c><c r="V54" s="23"><v>0.0</v></c><c r="W54" s="23"><v>0.0</v></c><c r="X54" s="23"><v>0.0</v></c><c r="Y54" s="23"><v>0.0</v></c><c r="Z54" s="23"><v>0.0</v></c><c r="AA54" s="23"><v>0.0</v></c><c r="AB54" s="23"><v>0.0</v></c><c r="AC54" s="23"><v>0.0</v></c><c r="AD54" s="23"><v>0.0</v></c><c r="AE54" s="23"><v>0.0</v></c><c r="AF54" s="23"><v>0.0</v></c><c r="AG54" s="23"><v>1.00000000000000000</v></c><c r="AH54" s="23"><v>1.00000000000000000</v></c><c r="AI54" s="23"><v>1.00000000000000000</v></c><c r="AJ54" s="23"><v>1.00000000000000000</v></c><c r="AK54" s="23"><v>1.00000000000000000</v></c><c r="AL54" s="23"><v>1.00000000000000000</v></c><c r="AM54" s="23"><v>1.00000000000000000</v></c><c r="AN54" s="23"><v>4.00000000000000000</v></c><c r="AO54" s="23"><v>1.00000000000000000</v></c><c r="AP54" s="23"><v>1.00000000000000000</v></c><c r="AQ54" s="23"><v>3.00000000000000000</v></c><c r="AR54" s="23"><v>3.00000000000000000</v></c><c r="AS54" s="23"><v>3.00000000000000000</v></c><c r="AT54" s="23"><v>3.00000000000000000</v></c><c r="AU54" s="23"><v>1.00000000000000000</v></c><c r="AV54" s="23"><v>1.00000000000000000</v></c><c r="AW54" s="23"><v>1.00000000000000000</v></c><c r="AX54" s="23"><v>3.00000000000000000</v></c><c r="AY54" s="23"><v>1.00000000000000000</v></c><c r="AZ54" s="23"><v>4.00000000000000000</v></c><c r="BA54" s="23"><v>4.00000000000000000</v></c><c r="BB54" s="23"><v>3.00000000000000000</v></c><c r="BC54" s="23"><v>1.00000000000000000</v></c><c r="BD54" s="23"><v>1.00000000000000000</v></c><c r="BE54" s="8"><v>0.0</v></c><c r="BF54" s="8"><v>0.0</v></c><c r="BG54" s="8"><v>3.49903011322021480</v></c><c r="BH54" s="8"><v>12.24321174621582000</v></c><c r="BI54" s="8"><v>1.00000000000000000</v></c><c r="BJ54" s="8"><v>0.03571428731083870</v></c><c r="BK54" s="8"><v>1.00000000000000000</v></c><c r="BL54" s="8"><v>2.16666674613952640</v></c><c r="BM54" s="8"><v>0.0</v></c><c r="BN54" s="8"><v>1.00000000000000000</v></c></row>
<row r="55" spans="1:66" s="0" outlineLevel="0"><c r="A55" s="23"><v>1.00000000000000000</v></c><c r="B55" s="8"><v>30.00000000000000000</v></c><c r="C55" s="23"><v>5.00000000000000000</v></c><c r="D55" s="23"><v>1.00000000000000000</v></c><c r="E55" s="23"><v>1.00000000000000000</v></c><c r="F55" s="23"><v>0.0</v></c><c r="G55" s="23"><v>0.0</v></c><c r="H55" s="23"><v>1.00000000000000000</v></c><c r="I55" s="23"><v>0.0</v></c><c r="J55" s="23"><v>0.0</v></c><c r="K55" s="23"><v>1.00000000000000000</v></c><c r="L55" s="23"><v>0.0</v></c><c r="M55" s="23"><v>0.0</v></c><c r="N55" s="23"><v>0.0</v></c><c r="O55" s="23"><v>1.00000000000000000</v></c><c r="P55" s="23"><v>0.0</v></c><c r="Q55" s="23"><v>1.00000000000000000</v></c><c r="R55" s="23"><v>1.00000000000000000</v></c><c r="S55" s="23"><v>1.00000000000000000</v></c><c r="T55" s="23"><v>1.00000000000000000</v></c><c r="U55" s="23"><v>1.00000000000000000</v></c><c r="V55" s="23"><v>0.0</v></c><c r="W55" s="23"><v>0.0</v></c><c r="X55" s="23"><v>0.0</v></c><c r="Y55" s="23"><v>0.0</v></c><c r="Z55" s="23"><v>0.0</v></c><c r="AA55" s="23"><v>0.0</v></c><c r="AB55" s="23"><v>1.00000000000000000</v></c><c r="AC55" s="23"><v>0.0</v></c><c r="AD55" s="23"><v>0.0</v></c><c r="AE55" s="23"><v>0.0</v></c><c r="AF55" s="23"><v>0.0</v></c><c r="AG55" s="23"><v>1.00000000000000000</v></c><c r="AH55" s="23"><v>1.00000000000000000</v></c><c r="AI55" s="23"><v>1.00000000000000000</v></c><c r="AJ55" s="23"><v>1.00000000000000000</v></c><c r="AK55" s="23"><v>1.00000000000000000</v></c><c r="AL55" s="23"><v>1.00000000000000000</v></c><c r="AM55" s="23"><v>1.00000000000000000</v></c><c r="AN55" s="23"><v>1.00000000000000000</v></c><c r="AO55" s="23"><v>1.00000000000000000</v></c><c r="AP55" s="23"><v>1.00000000000000000</v></c><c r="AQ55" s="23"><v>1.00000000000000000</v></c><c r="AR55" s="23"><v>1.00000000000000000</v></c><c r="AS55" s="23"><v>1.00000000000000000</v></c><c r="AT55" s="23"><v>1.00000000000000000</v></c><c r="AU55" s="23"><v>1.00000000000000000</v></c><c r="AV55" s="23"><v>1.00000000000000000</v></c><c r="AW55" s="23"><v>1.00000000000000000</v></c><c r="AX55" s="23"><v>1.00000000000000000</v></c><c r="AY55" s="23"><v>1.00000000000000000</v></c><c r="AZ55" s="23"><v>1.00000000000000000</v></c><c r="BA55" s="23"><v>1.00000000000000000</v></c><c r="BB55" s="23"><v>1.00000000000000000</v></c><c r="BC55" s="23"><v>1.00000000000000000</v></c><c r="BD55" s="23"><v>1.00000000000000000</v></c><c r="BE55" s="8"><v>0.0</v></c><c r="BF55" s="8"><v>1.00000000000000000</v></c><c r="BG55" s="8"><v>-6.50096988677978520</v></c><c r="BH55" s="8"><v>42.26260757446289100</v></c><c r="BI55" s="8"><v>4.00000000000000000</v></c><c r="BJ55" s="8"><v>0.35714286565780640</v></c><c r="BK55" s="8"><v>1.00000000000000000</v></c><c r="BL55" s="8"><v>1.00000000000000000</v></c><c r="BM55" s="8"><v>0.0</v></c><c r="BN55" s="8"><v>1.00000000000000000</v></c></row>
<row r="56" spans="1:66" s="0" outlineLevel="0"><c r="A56" s="23"><v>1.00000000000000000</v></c><c r="B56" s="8"><v>35.00000000000000000</v></c><c r="C56" s="23"><v>5.00000000000000000</v></c><c r="D56" s="23"><v>1.00000000000000000</v></c><c r="E56" s="23"><v>1.00000000000000000</v></c><c r="F56" s="23"><v>0.0</v></c><c r="G56" s="23"><v>0.0</v></c><c r="H56" s="23"><v>1.00000000000000000</v></c><c r="I56" s="23"><v>1.00000000000000000</v></c><c r="J56" s="23"><v>0.0</v></c><c r="K56" s="23"><v>1.00000000000000000</v></c><c r="L56" s="23"><v>0.0</v></c><c r="M56" s="23"><v>1.00000000000000000</v></c><c r="N56" s="23"><v>0.0</v></c><c r="O56" s="23"><v>1.00000000000000000</v></c><c r="P56" s="23"><v>0.0</v></c><c r="Q56" s="23"><v>1.00000000000000000</v></c><c r="R56" s="23"><v>1.00000000000000000</v></c><c r="S56" s="23"><v>1.00000000000000000</v></c><c r="T56" s="23"><v>1.00000000000000000</v></c><c r="U56" s="23"><v>1.00000000000000000</v></c><c r="V56" s="23"><v>0.0</v></c><c r="W56" s="23"><v>0.0</v></c><c r="X56" s="23"><v>0.0</v></c><c r="Y56" s="23"><v>0.0</v></c><c r="Z56" s="23"><v>0.0</v></c><c r="AA56" s="23"><v>0.0</v></c><c r="AB56" s="23"><v>0.0</v></c><c r="AC56" s="23"><v>0.0</v></c><c r="AD56" s="23"><v>0.0</v></c><c r="AE56" s="23"><v>0.0</v></c><c r="AF56" s="23"><v>0.0</v></c><c r="AG56" s="23"><v>1.00000000000000000</v></c><c r="AH56" s="23"><v>1.00000000000000000</v></c><c r="AI56" s="23"><v>1.00000000000000000</v></c><c r="AJ56" s="23"><v>1.00000000000000000</v></c><c r="AK56" s="23"><v>1.00000000000000000</v></c><c r="AL56" s="23"><v>1.00000000000000000</v></c><c r="AM56" s="23"><v>1.00000000000000000</v></c><c r="AN56" s="23"><v>1.00000000000000000</v></c><c r="AO56" s="23"><v>1.00000000000000000</v></c><c r="AP56" s="23"><v>1.00000000000000000</v></c><c r="AQ56" s="23"><v>1.00000000000000000</v></c><c r="AR56" s="23"><v>1.00000000000000000</v></c><c r="AS56" s="23"><v>1.00000000000000000</v></c><c r="AT56" s="23"><v>1.00000000000000000</v></c><c r="AU56" s="23"><v>1.00000000000000000</v></c><c r="AV56" s="23"><v>1.00000000000000000</v></c><c r="AW56" s="23"><v>1.00000000000000000</v></c><c r="AX56" s="23"><v>1.00000000000000000</v></c><c r="AY56" s="23"><v>2.00000000000000000</v></c><c r="AZ56" s="23"><v>1.00000000000000000</v></c><c r="BA56" s="23"><v>1.00000000000000000</v></c><c r="BB56" s="23"><v>1.00000000000000000</v></c><c r="BC56" s="23"><v>1.00000000000000000</v></c><c r="BD56" s="23"><v>1.00000000000000000</v></c><c r="BE56" s="8"><v>0.0</v></c><c r="BF56" s="8"><v>1.00000000000000000</v></c><c r="BG56" s="8"><v>-1.50097000598907470</v></c><c r="BH56" s="8"><v>2.25291085243225100</v></c><c r="BI56" s="8"><v>3.00000000000000000</v></c><c r="BJ56" s="8"><v>0.39285713434219360</v></c><c r="BK56" s="8"><v>1.00000000000000000</v></c><c r="BL56" s="8"><v>1.05555558204650880</v></c><c r="BM56" s="8"><v>0.0</v></c><c r="BN56" s="8"><v>1.00000000000000000</v></c></row>
<row r="57" spans="1:66" s="0" outlineLevel="0"><c r="A57" s="23"><v>1.00000000000000000</v></c><c r="B57" s="8"><v>24.00000000000000000</v></c><c r="C57" s="23"><v>5.00000000000000000</v></c><c r="D57" s="23"><v>1.00000000000000000</v></c><c r="E57" s="23"><v>1.00000000000000000</v></c><c r="F57" s="23"><v>1.00000000000000000</v></c><c r="G57" s="23"><v>0.0</v></c><c r="H57" s="23"><v>1.00000000000000000</v></c><c r="I57" s="23"><v>1.00000000000000000</v></c><c r="J57" s="23"><v>0.0</v></c><c r="K57" s="23"><v>1.00000000000000000</v></c><c r="L57" s="23"><v>1.00000000000000000</v></c><c r="M57" s="23"><v>0.0</v></c><c r="N57" s="23"><v>0.0</v></c><c r="O57" s="23"><v>1.00000000000000000</v></c><c r="P57" s="23"><v>0.0</v></c><c r="Q57" s="23"><v>1.00000000000000000</v></c><c r="R57" s="23"><v>1.00000000000000000</v></c><c r="S57" s="23"><v>1.00000000000000000</v></c><c r="T57" s="23"><v>1.00000000000000000</v></c><c r="U57" s="23"><v>1.00000000000000000</v></c><c r="V57" s="23"><v>0.0</v></c><c r="W57" s="23"><v>0.0</v></c><c r="X57" s="23"><v>0.0</v></c><c r="Y57" s="23"><v>0.0</v></c><c r="Z57" s="23"><v>0.0</v></c><c r="AA57" s="23"><v>0.0</v></c><c r="AB57" s="23"><v>1.00000000000000000</v></c><c r="AC57" s="23"><v>0.0</v></c><c r="AD57" s="23"><v>1.00000000000000000</v></c><c r="AE57" s="23"><v>0.0</v></c><c r="AF57" s="23"><v>0.0</v></c><c r="AG57" s="23"><v>1.00000000000000000</v></c><c r="AH57" s="23"><v>1.00000000000000000</v></c><c r="AI57" s="23"><v>1.00000000000000000</v></c><c r="AJ57" s="23"><v>1.00000000000000000</v></c><c r="AK57" s="23"><v>1.00000000000000000</v></c><c r="AL57" s="23"><v>1.00000000000000000</v></c><c r="AM57" s="23"><v>2.00000000000000000</v></c><c r="AN57" s="23"><v>1.00000000000000000</v></c><c r="AO57" s="23"><v>1.00000000000000000</v></c><c r="AP57" s="23"><v>1.00000000000000000</v></c><c r="AQ57" s="23"><v>1.00000000000000000</v></c><c r="AR57" s="23"><v>1.00000000000000000</v></c><c r="AS57" s="23"><v>1.00000000000000000</v></c><c r="AT57" s="23"><v>1.00000000000000000</v></c><c r="AU57" s="23"><v>1.00000000000000000</v></c><c r="AV57" s="23"><v>1.00000000000000000</v></c><c r="AW57" s="23"><v>1.00000000000000000</v></c><c r="AX57" s="23"><v>1.00000000000000000</v></c><c r="AY57" s="23"><v>1.00000000000000000</v></c><c r="AZ57" s="23"><v>1.00000000000000000</v></c><c r="BA57" s="23"><v>1.00000000000000000</v></c><c r="BB57" s="23"><v>1.00000000000000000</v></c><c r="BC57" s="23"><v>1.00000000000000000</v></c><c r="BD57" s="23"><v>2.00000000000000000</v></c><c r="BE57" s="8"><v>0.0</v></c><c r="BF57" s="8"><v>1.00000000000000000</v></c><c r="BG57" s="8"><v>-12.50096988677978500</v></c><c r="BH57" s="8"><v>156.27424621582031000</v></c><c r="BI57" s="8"><v>5.00000000000000000</v></c><c r="BJ57" s="8"><v>0.50000000000000000</v></c><c r="BK57" s="8"><v>1.00000000000000000</v></c><c r="BL57" s="8"><v>1.11111116409301760</v></c><c r="BM57" s="8"><v>0.0</v></c><c r="BN57" s="8"><v>1.00000000000000000</v></c></row>
<row r="58" spans="1:66" s="0" outlineLevel="0"><c r="A58" s="23"><v>1.00000000000000000</v></c><c r="B58" s="8"><v>52.00000000000000000</v></c><c r="C58" s="23"><v>3.00000000000000000</v></c><c r="D58" s="23"><v>1.00000000000000000</v></c><c r="E58" s="23"><v>1.00000000000000000</v></c><c r="F58" s="23"><v>0.0</v></c><c r="G58" s="23"><v>0.0</v></c><c r="H58" s="23"><v>0.0</v></c><c r="I58" s="23"><v>1.00000000000000000</v></c><c r="J58" s="23"><v>0.0</v></c><c r="K58" s="23"><v>1.00000000000000000</v></c><c r="L58" s="23"><v>0.0</v></c><c r="M58" s="23"><v>1.00000000000000000</v></c><c r="N58" s="23"><v>0.0</v></c><c r="O58" s="23"><v>0.0</v></c><c r="P58" s="23"><v>1.00000000000000000</v></c><c r="Q58" s="23"><v>1.00000000000000000</v></c><c r="R58" s="23"><v>1.00000000000000000</v></c><c r="S58" s="23"><v>1.00000000000000000</v></c><c r="T58" s="23"><v>0.0</v></c><c r="U58" s="23"><v>1.00000000000000000</v></c><c r="V58" s="23"><v>0.0</v></c><c r="W58" s="23"><v>0.0</v></c><c r="X58" s="23"><v>0.0</v></c><c r="Y58" s="23"><v>0.0</v></c><c r="Z58" s="23"><v>0.0</v></c><c r="AA58" s="23"><v>0.0</v></c><c r="AB58" s="23"><v>1.00000000000000000</v></c><c r="AC58" s="23"><v>0.0</v></c><c r="AD58" s="23"><v>0.0</v></c><c r="AE58" s="23"><v>0.0</v></c><c r="AF58" s="23"><v>0.0</v></c><c r="AG58" s="23"><v>2.00000000000000000</v></c><c r="AH58" s="23"><v>1.00000000000000000</v></c><c r="AI58" s="23"><v>3.00000000000000000</v></c><c r="AJ58" s="23"><v>2.00000000000000000</v></c><c r="AK58" s="23"><v>1.00000000000000000</v></c><c r="AL58" s="23"><v>1.00000000000000000</v></c><c r="AM58" s="23"><v>1.00000000000000000</v></c><c r="AN58" s="23"><v>1.00000000000000000</v></c><c r="AO58" s="23"><v>1.00000000000000000</v></c><c r="AP58" s="23"><v>1.00000000000000000</v></c><c r="AQ58" s="23"><v>4.00000000000000000</v></c><c r="AR58" s="1" t="e"><v>#NULL!</v></c><c r="AS58" s="23"><v>4.00000000000000000</v></c><c r="AT58" s="23"><v>1.00000000000000000</v></c><c r="AU58" s="23"><v>1.00000000000000000</v></c><c r="AV58" s="23"><v>1.00000000000000000</v></c><c r="AW58" s="23"><v>1.00000000000000000</v></c><c r="AX58" s="23"><v>1.00000000000000000</v></c><c r="AY58" s="23"><v>1.00000000000000000</v></c><c r="AZ58" s="23"><v>1.00000000000000000</v></c><c r="BA58" s="23"><v>1.00000000000000000</v></c><c r="BB58" s="23"><v>1.00000000000000000</v></c><c r="BC58" s="23"><v>1.00000000000000000</v></c><c r="BD58" s="23"><v>1.00000000000000000</v></c><c r="BE58" s="8"><v>1.00000000000000000</v></c><c r="BF58" s="8"><v>1.00000000000000000</v></c><c r="BG58" s="8"><v>15.49903011322021500</v></c><c r="BH58" s="8"><v>240.21994018554687000</v></c><c r="BI58" s="8"><v>3.00000000000000000</v></c><c r="BJ58" s="8"><v>0.35714286565780640</v></c><c r="BK58" s="8"><v>1.66666662693023680</v></c><c r="BL58" s="1" t="e"><v>#NULL!</v></c><c r="BM58" s="8"><v>0.0</v></c><c r="BN58" s="8"><v>2.00000000000000000</v></c></row>
<row r="59" spans="1:66" s="0" outlineLevel="0"><c r="A59" s="23"><v>1.00000000000000000</v></c><c r="B59" s="8"><v>34.00000000000000000</v></c><c r="C59" s="23"><v>5.00000000000000000</v></c><c r="D59" s="23"><v>98.00000000000000000</v></c><c r="E59" s="23"><v>1.00000000000000000</v></c><c r="F59" s="23"><v>0.0</v></c><c r="G59" s="23"><v>0.0</v></c><c r="H59" s="23"><v>0.0</v></c><c r="I59" s="23"><v>0.0</v></c><c r="J59" s="23"><v>0.0</v></c><c r="K59" s="23"><v>0.0</v></c><c r="L59" s="23"><v>0.0</v></c><c r="M59" s="23"><v>0.0</v></c><c r="N59" s="23"><v>0.0</v></c><c r="O59" s="23"><v>0.0</v></c><c r="P59" s="23"><v>0.0</v></c><c r="Q59" s="23"><v>0.0</v></c><c r="R59" s="23"><v>0.0</v></c><c r="S59" s="23"><v>0.0</v></c><c r="T59" s="23"><v>0.0</v></c><c r="U59" s="23"><v>0.0</v></c><c r="V59" s="23"><v>0.0</v></c><c r="W59" s="23"><v>0.0</v></c><c r="X59" s="23"><v>0.0</v></c><c r="Y59" s="23"><v>0.0</v></c><c r="Z59" s="23"><v>0.0</v></c><c r="AA59" s="23"><v>0.0</v></c><c r="AB59" s="23"><v>0.0</v></c><c r="AC59" s="23"><v>0.0</v></c><c r="AD59" s="23"><v>0.0</v></c><c r="AE59" s="23"><v>0.0</v></c><c r="AF59" s="23"><v>0.0</v></c><c r="AG59" s="23"><v>1.00000000000000000</v></c><c r="AH59" s="23"><v>1.00000000000000000</v></c><c r="AI59" s="23"><v>1.00000000000000000</v></c><c r="AJ59" s="23"><v>1.00000000000000000</v></c><c r="AK59" s="23"><v>1.00000000000000000</v></c><c r="AL59" s="23"><v>1.00000000000000000</v></c><c r="AM59" s="23"><v>1.00000000000000000</v></c><c r="AN59" s="23"><v>1.00000000000000000</v></c><c r="AO59" s="23"><v>1.00000000000000000</v></c><c r="AP59" s="23"><v>1.00000000000000000</v></c><c r="AQ59" s="23"><v>1.00000000000000000</v></c><c r="AR59" s="23"><v>1.00000000000000000</v></c><c r="AS59" s="23"><v>1.00000000000000000</v></c><c r="AT59" s="23"><v>1.00000000000000000</v></c><c r="AU59" s="23"><v>1.00000000000000000</v></c><c r="AV59" s="23"><v>1.00000000000000000</v></c><c r="AW59" s="23"><v>1.00000000000000000</v></c><c r="AX59" s="23"><v>1.00000000000000000</v></c><c r="AY59" s="23"><v>1.00000000000000000</v></c><c r="AZ59" s="23"><v>1.00000000000000000</v></c><c r="BA59" s="23"><v>1.00000000000000000</v></c><c r="BB59" s="23"><v>1.00000000000000000</v></c><c r="BC59" s="23"><v>1.00000000000000000</v></c><c r="BD59" s="23"><v>1.00000000000000000</v></c><c r="BE59" s="8"><v>1.00000000000000000</v></c><c r="BF59" s="8"><v>0.0</v></c><c r="BG59" s="8"><v>-2.50096988677978520</v></c><c r="BH59" s="8"><v>6.25485038757324220</v></c><c r="BI59" s="8"><v>2.00000000000000000</v></c><c r="BJ59" s="8"><v>0.03571428731083870</v></c><c r="BK59" s="8"><v>1.00000000000000000</v></c><c r="BL59" s="8"><v>1.00000000000000000</v></c><c r="BM59" s="1" t="e"><v>#NULL!</v></c><c r="BN59" s="8"><v>1.00000000000000000</v></c></row>
<row r="60" spans="1:66" s="0" outlineLevel="0"><c r="A60" s="23"><v>1.00000000000000000</v></c><c r="B60" s="8"><v>30.00000000000000000</v></c><c r="C60" s="23"><v>5.00000000000000000</v></c><c r="D60" s="23"><v>1.00000000000000000</v></c><c r="E60" s="23"><v>1.00000000000000000</v></c><c r="F60" s="23"><v>1.00000000000000000</v></c><c r="G60" s="23"><v>0.0</v></c><c r="H60" s="23"><v>1.00000000000000000</v></c><c r="I60" s="23"><v>1.00000000000000000</v></c><c r="J60" s="23"><v>0.0</v></c><c r="K60" s="23"><v>1.00000000000000000</v></c><c r="L60" s="23"><v>0.0</v></c><c r="M60" s="23"><v>0.0</v></c><c r="N60" s="23"><v>0.0</v></c><c r="O60" s="23"><v>1.00000000000000000</v></c><c r="P60" s="23"><v>0.0</v></c><c r="Q60" s="23"><v>1.00000000000000000</v></c><c r="R60" s="23"><v>1.00000000000000000</v></c><c r="S60" s="23"><v>1.00000000000000000</v></c><c r="T60" s="23"><v>1.00000000000000000</v></c><c r="U60" s="23"><v>1.00000000000000000</v></c><c r="V60" s="23"><v>1.00000000000000000</v></c><c r="W60" s="23"><v>0.0</v></c><c r="X60" s="23"><v>0.0</v></c><c r="Y60" s="23"><v>0.0</v></c><c r="Z60" s="23"><v>0.0</v></c><c r="AA60" s="23"><v>0.0</v></c><c r="AB60" s="23"><v>1.00000000000000000</v></c><c r="AC60" s="23"><v>0.0</v></c><c r="AD60" s="23"><v>1.00000000000000000</v></c><c r="AE60" s="23"><v>1.00000000000000000</v></c><c r="AF60" s="23"><v>0.0</v></c><c r="AG60" s="23"><v>1.00000000000000000</v></c><c r="AH60" s="23"><v>1.00000000000000000</v></c><c r="AI60" s="23"><v>1.00000000000000000</v></c><c r="AJ60" s="23"><v>1.00000000000000000</v></c><c r="AK60" s="23"><v>1.00000000000000000</v></c><c r="AL60" s="23"><v>1.00000000000000000</v></c><c r="AM60" s="23"><v>1.00000000000000000</v></c><c r="AN60" s="23"><v>1.00000000000000000</v></c><c r="AO60" s="23"><v>1.00000000000000000</v></c><c r="AP60" s="23"><v>1.00000000000000000</v></c><c r="AQ60" s="23"><v>1.00000000000000000</v></c><c r="AR60" s="23"><v>1.00000000000000000</v></c><c r="AS60" s="23"><v>1.00000000000000000</v></c><c r="AT60" s="23"><v>1.00000000000000000</v></c><c r="AU60" s="23"><v>1.00000000000000000</v></c><c r="AV60" s="23"><v>2.00000000000000000</v></c><c r="AW60" s="23"><v>1.00000000000000000</v></c><c r="AX60" s="23"><v>1.00000000000000000</v></c><c r="AY60" s="23"><v>2.00000000000000000</v></c><c r="AZ60" s="23"><v>1.00000000000000000</v></c><c r="BA60" s="23"><v>1.00000000000000000</v></c><c r="BB60" s="23"><v>1.00000000000000000</v></c><c r="BC60" s="23"><v>1.00000000000000000</v></c><c r="BD60" s="23"><v>1.00000000000000000</v></c><c r="BE60" s="8"><v>0.0</v></c><c r="BF60" s="8"><v>1.00000000000000000</v></c><c r="BG60" s="8"><v>-6.50096988677978520</v></c><c r="BH60" s="8"><v>42.26260757446289100</v></c><c r="BI60" s="8"><v>3.00000000000000000</v></c><c r="BJ60" s="8"><v>0.53571426868438721</v></c><c r="BK60" s="8"><v>1.00000000000000000</v></c><c r="BL60" s="8"><v>1.11111116409301760</v></c><c r="BM60" s="8"><v>0.0</v></c><c r="BN60" s="8"><v>1.00000000000000000</v></c></row>
<row r="61" spans="1:66" s="0" outlineLevel="0"><c r="A61" s="23"><v>1.00000000000000000</v></c><c r="B61" s="8"><v>79.00000000000000000</v></c><c r="C61" s="23"><v>5.00000000000000000</v></c><c r="D61" s="23"><v>1.00000000000000000</v></c><c r="E61" s="23"><v>0.0</v></c><c r="F61" s="23"><v>0.0</v></c><c r="G61" s="23"><v>0.0</v></c><c r="H61" s="23"><v>0.0</v></c><c r="I61" s="23"><v>0.0</v></c><c r="J61" s="23"><v>0.0</v></c><c r="K61" s="23"><v>1.00000000000000000</v></c><c r="L61" s="23"><v>0.0</v></c><c r="M61" s="23"><v>1.00000000000000000</v></c><c r="N61" s="23"><v>0.0</v></c><c r="O61" s="23"><v>1.00000000000000000</v></c><c r="P61" s="23"><v>0.0</v></c><c r="Q61" s="23"><v>1.00000000000000000</v></c><c r="R61" s="23"><v>1.00000000000000000</v></c><c r="S61" s="23"><v>1.00000000000000000</v></c><c r="T61" s="23"><v>0.0</v></c><c r="U61" s="23"><v>1.00000000000000000</v></c><c r="V61" s="23"><v>0.0</v></c><c r="W61" s="23"><v>0.0</v></c><c r="X61" s="23"><v>0.0</v></c><c r="Y61" s="23"><v>0.0</v></c><c r="Z61" s="23"><v>0.0</v></c><c r="AA61" s="23"><v>0.0</v></c><c r="AB61" s="23"><v>1.00000000000000000</v></c><c r="AC61" s="23"><v>0.0</v></c><c r="AD61" s="23"><v>0.0</v></c><c r="AE61" s="23"><v>1.00000000000000000</v></c><c r="AF61" s="23"><v>0.0</v></c><c r="AG61" s="23"><v>2.00000000000000000</v></c><c r="AH61" s="23"><v>2.00000000000000000</v></c><c r="AI61" s="23"><v>3.00000000000000000</v></c><c r="AJ61" s="23"><v>3.00000000000000000</v></c><c r="AK61" s="23"><v>3.00000000000000000</v></c><c r="AL61" s="23"><v>3.00000000000000000</v></c><c r="AM61" s="23"><v>1.00000000000000000</v></c><c r="AN61" s="23"><v>1.00000000000000000</v></c><c r="AO61" s="23"><v>1.00000000000000000</v></c><c r="AP61" s="23"><v>1.00000000000000000</v></c><c r="AQ61" s="23"><v>1.00000000000000000</v></c><c r="AR61" s="23"><v>1.00000000000000000</v></c><c r="AS61" s="23"><v>1.00000000000000000</v></c><c r="AT61" s="23"><v>1.00000000000000000</v></c><c r="AU61" s="23"><v>1.00000000000000000</v></c><c r="AV61" s="23"><v>1.00000000000000000</v></c><c r="AW61" s="23"><v>1.00000000000000000</v></c><c r="AX61" s="23"><v>1.00000000000000000</v></c><c r="AY61" s="23"><v>1.00000000000000000</v></c><c r="AZ61" s="23"><v>1.00000000000000000</v></c><c r="BA61" s="23"><v>1.00000000000000000</v></c><c r="BB61" s="23"><v>1.00000000000000000</v></c><c r="BC61" s="23"><v>1.00000000000000000</v></c><c r="BD61" s="23"><v>1.00000000000000000</v></c><c r="BE61" s="8"><v>0.0</v></c><c r="BF61" s="8"><v>1.00000000000000000</v></c><c r="BG61" s="8"><v>42.49903106689453100</v></c><c r="BH61" s="8"><v>1806.16760253906250000</v></c><c r="BI61" s="8"><v>2.12986397743225100</v></c><c r="BJ61" s="8"><v>0.32142856717109680</v></c><c r="BK61" s="8"><v>2.66666674613952640</v></c><c r="BL61" s="8"><v>1.00000000000000000</v></c><c r="BM61" s="8"><v>0.0</v></c><c r="BN61" s="8"><v>3.00000000000000000</v></c></row>
<row r="62" spans="1:66" s="0" outlineLevel="0"><c r="A62" s="23"><v>1.00000000000000000</v></c><c r="B62" s="8"><v>36.00000000000000000</v></c><c r="C62" s="23"><v>5.00000000000000000</v></c><c r="D62" s="23"><v>1.00000000000000000</v></c><c r="E62" s="23"><v>1.00000000000000000</v></c><c r="F62" s="23"><v>0.0</v></c><c r="G62" s="23"><v>0.0</v></c><c r="H62" s="23"><v>0.0</v></c><c r="I62" s="23"><v>0.0</v></c><c r="J62" s="23"><v>0.0</v></c><c r="K62" s="23"><v>1.00000000000000000</v></c><c r="L62" s="23"><v>0.0</v></c><c r="M62" s="23"><v>0.0</v></c><c r="N62" s="23"><v>0.0</v></c><c r="O62" s="23"><v>1.00000000000000000</v></c><c r="P62" s="23"><v>0.0</v></c><c r="Q62" s="23"><v>0.0</v></c><c r="R62" s="23"><v>0.0</v></c><c r="S62" s="23"><v>0.0</v></c><c r="T62" s="23"><v>0.0</v></c><c r="U62" s="23"><v>1.00000000000000000</v></c><c r="V62" s="23"><v>0.0</v></c><c r="W62" s="23"><v>0.0</v></c><c r="X62" s="23"><v>0.0</v></c><c r="Y62" s="23"><v>0.0</v></c><c r="Z62" s="23"><v>0.0</v></c><c r="AA62" s="23"><v>0.0</v></c><c r="AB62" s="23"><v>1.00000000000000000</v></c><c r="AC62" s="23"><v>0.0</v></c><c r="AD62" s="23"><v>0.0</v></c><c r="AE62" s="23"><v>0.0</v></c><c r="AF62" s="23"><v>0.0</v></c><c r="AG62" s="23"><v>1.00000000000000000</v></c><c r="AH62" s="23"><v>1.00000000000000000</v></c><c r="AI62" s="23"><v>1.00000000000000000</v></c><c r="AJ62" s="23"><v>1.00000000000000000</v></c><c r="AK62" s="23"><v>1.00000000000000000</v></c><c r="AL62" s="23"><v>1.00000000000000000</v></c><c r="AM62" s="23"><v>1.00000000000000000</v></c><c r="AN62" s="23"><v>1.00000000000000000</v></c><c r="AO62" s="23"><v>1.00000000000000000</v></c><c r="AP62" s="23"><v>1.00000000000000000</v></c><c r="AQ62" s="1" t="e"><v>#NULL!</v></c><c r="AR62" s="23"><v>1.00000000000000000</v></c><c r="AS62" s="23"><v>1.00000000000000000</v></c><c r="AT62" s="23"><v>1.00000000000000000</v></c><c r="AU62" s="23"><v>1.00000000000000000</v></c><c r="AV62" s="23"><v>1.00000000000000000</v></c><c r="AW62" s="23"><v>1.00000000000000000</v></c><c r="AX62" s="23"><v>1.00000000000000000</v></c><c r="AY62" s="23"><v>1.00000000000000000</v></c><c r="AZ62" s="23"><v>1.00000000000000000</v></c><c r="BA62" s="23"><v>1.00000000000000000</v></c><c r="BB62" s="23"><v>1.00000000000000000</v></c><c r="BC62" s="23"><v>1.00000000000000000</v></c><c r="BD62" s="23"><v>1.00000000000000000</v></c><c r="BE62" s="8"><v>0.0</v></c><c r="BF62" s="8"><v>0.0</v></c><c r="BG62" s="8"><v>-0.50097000598907471</v></c><c r="BH62" s="8"><v>0.25097095966339111</v></c><c r="BI62" s="8"><v>1.00000000000000000</v></c><c r="BJ62" s="8"><v>0.17857143282890320</v></c><c r="BK62" s="8"><v>1.00000000000000000</v></c><c r="BL62" s="1" t="e"><v>#NULL!</v></c><c r="BM62" s="8"><v>0.0</v></c><c r="BN62" s="8"><v>1.00000000000000000</v></c></row>
<row r="63" spans="1:66" s="0" outlineLevel="0"><c r="A63" s="23"><v>1.00000000000000000</v></c><c r="B63" s="8"><v>21.00000000000000000</v></c><c r="C63" s="23"><v>5.00000000000000000</v></c><c r="D63" s="23"><v>1.00000000000000000</v></c><c r="E63" s="23"><v>1.00000000000000000</v></c><c r="F63" s="23"><v>0.0</v></c><c r="G63" s="23"><v>0.0</v></c><c r="H63" s="23"><v>1.00000000000000000</v></c><c r="I63" s="23"><v>0.0</v></c><c r="J63" s="23"><v>0.0</v></c><c r="K63" s="23"><v>1.00000000000000000</v></c><c r="L63" s="23"><v>1.00000000000000000</v></c><c r="M63" s="23"><v>1.00000000000000000</v></c><c r="N63" s="23"><v>0.0</v></c><c r="O63" s="23"><v>1.00000000000000000</v></c><c r="P63" s="23"><v>0.0</v></c><c r="Q63" s="23"><v>1.00000000000000000</v></c><c r="R63" s="23"><v>1.00000000000000000</v></c><c r="S63" s="23"><v>1.00000000000000000</v></c><c r="T63" s="23"><v>0.0</v></c><c r="U63" s="23"><v>1.00000000000000000</v></c><c r="V63" s="23"><v>0.0</v></c><c r="W63" s="23"><v>0.0</v></c><c r="X63" s="23"><v>0.0</v></c><c r="Y63" s="23"><v>0.0</v></c><c r="Z63" s="23"><v>1.00000000000000000</v></c><c r="AA63" s="23"><v>0.0</v></c><c r="AB63" s="23"><v>1.00000000000000000</v></c><c r="AC63" s="23"><v>0.0</v></c><c r="AD63" s="23"><v>1.00000000000000000</v></c><c r="AE63" s="23"><v>0.0</v></c><c r="AF63" s="23"><v>0.0</v></c><c r="AG63" s="23"><v>1.00000000000000000</v></c><c r="AH63" s="23"><v>1.00000000000000000</v></c><c r="AI63" s="23"><v>1.00000000000000000</v></c><c r="AJ63" s="23"><v>1.00000000000000000</v></c><c r="AK63" s="23"><v>1.00000000000000000</v></c><c r="AL63" s="23"><v>1.00000000000000000</v></c><c r="AM63" s="23"><v>1.00000000000000000</v></c><c r="AN63" s="23"><v>1.00000000000000000</v></c><c r="AO63" s="23"><v>1.00000000000000000</v></c><c r="AP63" s="23"><v>1.00000000000000000</v></c><c r="AQ63" s="23"><v>1.00000000000000000</v></c><c r="AR63" s="23"><v>1.00000000000000000</v></c><c r="AS63" s="23"><v>1.00000000000000000</v></c><c r="AT63" s="23"><v>4.00000000000000000</v></c><c r="AU63" s="23"><v>1.00000000000000000</v></c><c r="AV63" s="23"><v>1.00000000000000000</v></c><c r="AW63" s="23"><v>1.00000000000000000</v></c><c r="AX63" s="23"><v>1.00000000000000000</v></c><c r="AY63" s="23"><v>1.00000000000000000</v></c><c r="AZ63" s="23"><v>1.00000000000000000</v></c><c r="BA63" s="23"><v>1.00000000000000000</v></c><c r="BB63" s="23"><v>1.00000000000000000</v></c><c r="BC63" s="23"><v>1.00000000000000000</v></c><c r="BD63" s="23"><v>1.00000000000000000</v></c><c r="BE63" s="8"><v>0.0</v></c><c r="BF63" s="8"><v>1.00000000000000000</v></c><c r="BG63" s="8"><v>-15.50096988677978500</v></c><c r="BH63" s="8"><v>240.28005981445312000</v></c><c r="BI63" s="8"><v>4.00000000000000000</v></c><c r="BJ63" s="8"><v>0.46428570151329041</v></c><c r="BK63" s="8"><v>1.00000000000000000</v></c><c r="BL63" s="8"><v>1.16666662693023680</v></c><c r="BM63" s="8"><v>0.0</v></c><c r="BN63" s="8"><v>1.00000000000000000</v></c></row>
<row r="64" spans="1:66" s="0" outlineLevel="0"><c r="A64" s="23"><v>1.00000000000000000</v></c><c r="B64" s="8"><v>34.00000000000000000</v></c><c r="C64" s="23"><v>5.00000000000000000</v></c><c r="D64" s="23"><v>98.00000000000000000</v></c><c r="E64" s="23"><v>1.00000000000000000</v></c><c r="F64" s="23"><v>1.00000000000000000</v></c><c r="G64" s="23"><v>0.0</v></c><c r="H64" s="23"><v>1.00000000000000000</v></c><c r="I64" s="23"><v>1.00000000000000000</v></c><c r="J64" s="23"><v>0.0</v></c><c r="K64" s="23"><v>1.00000000000000000</v></c><c r="L64" s="23"><v>0.0</v></c><c r="M64" s="23"><v>1.00000000000000000</v></c><c r="N64" s="23"><v>0.0</v></c><c r="O64" s="23"><v>1.00000000000000000</v></c><c r="P64" s="23"><v>0.0</v></c><c r="Q64" s="23"><v>1.00000000000000000</v></c><c r="R64" s="23"><v>1.00000000000000000</v></c><c r="S64" s="23"><v>1.00000000000000000</v></c><c r="T64" s="23"><v>1.00000000000000000</v></c><c r="U64" s="23"><v>1.00000000000000000</v></c><c r="V64" s="23"><v>0.0</v></c><c r="W64" s="23"><v>0.0</v></c><c r="X64" s="23"><v>0.0</v></c><c r="Y64" s="23"><v>0.0</v></c><c r="Z64" s="23"><v>0.0</v></c><c r="AA64" s="23"><v>0.0</v></c><c r="AB64" s="23"><v>1.00000000000000000</v></c><c r="AC64" s="23"><v>0.0</v></c><c r="AD64" s="23"><v>0.0</v></c><c r="AE64" s="23"><v>0.0</v></c><c r="AF64" s="23"><v>1.00000000000000000</v></c><c r="AG64" s="23"><v>1.00000000000000000</v></c><c r="AH64" s="23"><v>1.00000000000000000</v></c><c r="AI64" s="23"><v>1.00000000000000000</v></c><c r="AJ64" s="23"><v>1.00000000000000000</v></c><c r="AK64" s="23"><v>1.00000000000000000</v></c><c r="AL64" s="23"><v>1.00000000000000000</v></c><c r="AM64" s="23"><v>1.00000000000000000</v></c><c r="AN64" s="23"><v>1.00000000000000000</v></c><c r="AO64" s="23"><v>1.00000000000000000</v></c><c r="AP64" s="23"><v>1.00000000000000000</v></c><c r="AQ64" s="23"><v>1.00000000000000000</v></c><c r="AR64" s="23"><v>1.00000000000000000</v></c><c r="AS64" s="23"><v>1.00000000000000000</v></c><c r="AT64" s="23"><v>1.00000000000000000</v></c><c r="AU64" s="23"><v>1.00000000000000000</v></c><c r="AV64" s="23"><v>1.00000000000000000</v></c><c r="AW64" s="23"><v>1.00000000000000000</v></c><c r="AX64" s="23"><v>1.00000000000000000</v></c><c r="AY64" s="23"><v>1.00000000000000000</v></c><c r="AZ64" s="23"><v>1.00000000000000000</v></c><c r="BA64" s="23"><v>1.00000000000000000</v></c><c r="BB64" s="23"><v>1.00000000000000000</v></c><c r="BC64" s="23"><v>1.00000000000000000</v></c><c r="BD64" s="23"><v>1.00000000000000000</v></c><c r="BE64" s="8"><v>0.0</v></c><c r="BF64" s="8"><v>1.00000000000000000</v></c><c r="BG64" s="8"><v>-2.50096988677978520</v></c><c r="BH64" s="8"><v>6.25485038757324220</v></c><c r="BI64" s="8"><v>4.00000000000000000</v></c><c r="BJ64" s="8"><v>0.50000000000000000</v></c><c r="BK64" s="8"><v>1.00000000000000000</v></c><c r="BL64" s="8"><v>1.00000000000000000</v></c><c r="BM64" s="1" t="e"><v>#NULL!</v></c><c r="BN64" s="8"><v>1.00000000000000000</v></c></row>
<row r="65" spans="1:66" s="0" outlineLevel="0"><c r="A65" s="23"><v>1.00000000000000000</v></c><c r="B65" s="8"><v>7.00000000000000000</v></c><c r="C65" s="23"><v>5.00000000000000000</v></c><c r="D65" s="23"><v>1.00000000000000000</v></c><c r="E65" s="23"><v>1.00000000000000000</v></c><c r="F65" s="23"><v>0.0</v></c><c r="G65" s="23"><v>0.0</v></c><c r="H65" s="23"><v>0.0</v></c><c r="I65" s="23"><v>1.00000000000000000</v></c><c r="J65" s="23"><v>0.0</v></c><c r="K65" s="23"><v>0.0</v></c><c r="L65" s="23"><v>0.0</v></c><c r="M65" s="23"><v>0.0</v></c><c r="N65" s="23"><v>0.0</v></c><c r="O65" s="23"><v>0.0</v></c><c r="P65" s="23"><v>1.00000000000000000</v></c><c r="Q65" s="23"><v>0.0</v></c><c r="R65" s="23"><v>0.0</v></c><c r="S65" s="23"><v>0.0</v></c><c r="T65" s="23"><v>0.0</v></c><c r="U65" s="23"><v>0.0</v></c><c r="V65" s="23"><v>0.0</v></c><c r="W65" s="23"><v>0.0</v></c><c r="X65" s="23"><v>0.0</v></c><c r="Y65" s="23"><v>0.0</v></c><c r="Z65" s="23"><v>0.0</v></c><c r="AA65" s="23"><v>0.0</v></c><c r="AB65" s="23"><v>0.0</v></c><c r="AC65" s="23"><v>0.0</v></c><c r="AD65" s="23"><v>0.0</v></c><c r="AE65" s="23"><v>0.0</v></c><c r="AF65" s="23"><v>0.0</v></c><c r="AG65" s="23"><v>1.00000000000000000</v></c><c r="AH65" s="23"><v>1.00000000000000000</v></c><c r="AI65" s="23"><v>4.00000000000000000</v></c><c r="AJ65" s="23"><v>4.00000000000000000</v></c><c r="AK65" s="23"><v>4.00000000000000000</v></c><c r="AL65" s="23"><v>4.00000000000000000</v></c><c r="AM65" s="23"><v>1.00000000000000000</v></c><c r="AN65" s="23"><v>1.00000000000000000</v></c><c r="AO65" s="23"><v>1.00000000000000000</v></c><c r="AP65" s="23"><v>1.00000000000000000</v></c><c r="AQ65" s="23"><v>1.00000000000000000</v></c><c r="AR65" s="23"><v>1.00000000000000000</v></c><c r="AS65" s="23"><v>1.00000000000000000</v></c><c r="AT65" s="23"><v>1.00000000000000000</v></c><c r="AU65" s="23"><v>1.00000000000000000</v></c><c r="AV65" s="23"><v>1.00000000000000000</v></c><c r="AW65" s="23"><v>1.00000000000000000</v></c><c r="AX65" s="23"><v>1.00000000000000000</v></c><c r="AY65" s="23"><v>1.00000000000000000</v></c><c r="AZ65" s="23"><v>1.00000000000000000</v></c><c r="BA65" s="23"><v>1.00000000000000000</v></c><c r="BB65" s="23"><v>1.00000000000000000</v></c><c r="BC65" s="23"><v>1.00000000000000000</v></c><c r="BD65" s="23"><v>1.00000000000000000</v></c><c r="BE65" s="8"><v>1.00000000000000000</v></c><c r="BF65" s="8"><v>0.0</v></c><c r="BG65" s="8"><v>-29.50097084045410200</v></c><c r="BH65" s="8"><v>870.30725097656250000</v></c><c r="BI65" s="8"><v>1.00000000000000000</v></c><c r="BJ65" s="8"><v>0.10714285820722580</v></c><c r="BK65" s="8"><v>3.00000000000000000</v></c><c r="BL65" s="8"><v>1.00000000000000000</v></c><c r="BM65" s="8"><v>0.0</v></c><c r="BN65" s="8"><v>3.00000000000000000</v></c></row>
<row r="66" spans="1:66" s="0" outlineLevel="0"><c r="A66" s="23"><v>1.00000000000000000</v></c><c r="B66" s="8"><v>48.00000000000000000</v></c><c r="C66" s="23"><v>4.00000000000000000</v></c><c r="D66" s="23"><v>1.00000000000000000</v></c><c r="E66" s="23"><v>0.0</v></c><c r="F66" s="23"><v>0.0</v></c><c r="G66" s="23"><v>0.0</v></c><c r="H66" s="23"><v>1.00000000000000000</v></c><c r="I66" s="23"><v>0.0</v></c><c r="J66" s="23"><v>0.0</v></c><c r="K66" s="23"><v>0.0</v></c><c r="L66" s="23"><v>0.0</v></c><c r="M66" s="23"><v>0.0</v></c><c r="N66" s="23"><v>0.0</v></c><c r="O66" s="23"><v>0.0</v></c><c r="P66" s="23"><v>0.0</v></c><c r="Q66" s="23"><v>0.0</v></c><c r="R66" s="23"><v>0.0</v></c><c r="S66" s="23"><v>0.0</v></c><c r="T66" s="23"><v>0.0</v></c><c r="U66" s="23"><v>0.0</v></c><c r="V66" s="23"><v>0.0</v></c><c r="W66" s="23"><v>0.0</v></c><c r="X66" s="23"><v>0.0</v></c><c r="Y66" s="23"><v>0.0</v></c><c r="Z66" s="23"><v>0.0</v></c><c r="AA66" s="23"><v>0.0</v></c><c r="AB66" s="23"><v>0.0</v></c><c r="AC66" s="23"><v>0.0</v></c><c r="AD66" s="23"><v>0.0</v></c><c r="AE66" s="23"><v>0.0</v></c><c r="AF66" s="23"><v>0.0</v></c><c r="AG66" s="23"><v>1.00000000000000000</v></c><c r="AH66" s="23"><v>1.00000000000000000</v></c><c r="AI66" s="23"><v>1.00000000000000000</v></c><c r="AJ66" s="23"><v>1.00000000000000000</v></c><c r="AK66" s="23"><v>1.00000000000000000</v></c><c r="AL66" s="23"><v>1.00000000000000000</v></c><c r="AM66" s="23"><v>4.00000000000000000</v></c><c r="AN66" s="23"><v>4.00000000000000000</v></c><c r="AO66" s="23"><v>4.00000000000000000</v></c><c r="AP66" s="23"><v>4.00000000000000000</v></c><c r="AQ66" s="23"><v>5.00000000000000000</v></c><c r="AR66" s="23"><v>4.00000000000000000</v></c><c r="AS66" s="23"><v>4.00000000000000000</v></c><c r="AT66" s="23"><v>4.00000000000000000</v></c><c r="AU66" s="23"><v>4.00000000000000000</v></c><c r="AV66" s="23"><v>4.00000000000000000</v></c><c r="AW66" s="23"><v>4.00000000000000000</v></c><c r="AX66" s="23"><v>4.00000000000000000</v></c><c r="AY66" s="23"><v>4.00000000000000000</v></c><c r="AZ66" s="23"><v>4.00000000000000000</v></c><c r="BA66" s="23"><v>5.00000000000000000</v></c><c r="BB66" s="23"><v>4.00000000000000000</v></c><c r="BC66" s="23"><v>5.00000000000000000</v></c><c r="BD66" s="23"><v>4.00000000000000000</v></c><c r="BE66" s="8"><v>1.00000000000000000</v></c><c r="BF66" s="8"><v>1.00000000000000000</v></c><c r="BG66" s="8"><v>11.49903011322021500</v></c><c r="BH66" s="8"><v>132.22769165039062000</v></c><c r="BI66" s="8"><v>3.00000000000000000</v></c><c r="BJ66" s="8"><v>0.03571428731083870</v></c><c r="BK66" s="8"><v>1.00000000000000000</v></c><c r="BL66" s="8"><v>4.16666650772094730</v></c><c r="BM66" s="8"><v>0.0</v></c><c r="BN66" s="8"><v>1.00000000000000000</v></c></row>
<row r="67" spans="1:66" s="0" outlineLevel="0"><c r="A67" s="23"><v>1.00000000000000000</v></c><c r="B67" s="8"><v>19.00000000000000000</v></c><c r="C67" s="23"><v>5.00000000000000000</v></c><c r="D67" s="23"><v>1.00000000000000000</v></c><c r="E67" s="23"><v>1.00000000000000000</v></c><c r="F67" s="23"><v>0.0</v></c><c r="G67" s="23"><v>0.0</v></c><c r="H67" s="23"><v>0.0</v></c><c r="I67" s="23"><v>1.00000000000000000</v></c><c r="J67" s="23"><v>0.0</v></c><c r="K67" s="23"><v>1.00000000000000000</v></c><c r="L67" s="23"><v>0.0</v></c><c r="M67" s="23"><v>0.0</v></c><c r="N67" s="23"><v>0.0</v></c><c r="O67" s="23"><v>0.0</v></c><c r="P67" s="23"><v>0.0</v></c><c r="Q67" s="23"><v>1.00000000000000000</v></c><c r="R67" s="23"><v>1.00000000000000000</v></c><c r="S67" s="23"><v>1.00000000000000000</v></c><c r="T67" s="23"><v>0.0</v></c><c r="U67" s="23"><v>1.00000000000000000</v></c><c r="V67" s="23"><v>0.0</v></c><c r="W67" s="23"><v>0.0</v></c><c r="X67" s="23"><v>0.0</v></c><c r="Y67" s="23"><v>0.0</v></c><c r="Z67" s="23"><v>0.0</v></c><c r="AA67" s="23"><v>0.0</v></c><c r="AB67" s="23"><v>1.00000000000000000</v></c><c r="AC67" s="23"><v>0.0</v></c><c r="AD67" s="23"><v>0.0</v></c><c r="AE67" s="23"><v>0.0</v></c><c r="AF67" s="23"><v>0.0</v></c><c r="AG67" s="23"><v>1.00000000000000000</v></c><c r="AH67" s="23"><v>1.00000000000000000</v></c><c r="AI67" s="23"><v>1.00000000000000000</v></c><c r="AJ67" s="23"><v>1.00000000000000000</v></c><c r="AK67" s="23"><v>1.00000000000000000</v></c><c r="AL67" s="23"><v>1.00000000000000000</v></c><c r="AM67" s="23"><v>4.00000000000000000</v></c><c r="AN67" s="23"><v>1.00000000000000000</v></c><c r="AO67" s="1" t="e"><v>#NULL!</v></c><c r="AP67" s="23"><v>1.00000000000000000</v></c><c r="AQ67" s="23"><v>1.00000000000000000</v></c><c r="AR67" s="23"><v>1.00000000000000000</v></c><c r="AS67" s="23"><v>1.00000000000000000</v></c><c r="AT67" s="23"><v>1.00000000000000000</v></c><c r="AU67" s="23"><v>1.00000000000000000</v></c><c r="AV67" s="23"><v>1.00000000000000000</v></c><c r="AW67" s="23"><v>1.00000000000000000</v></c><c r="AX67" s="23"><v>1.00000000000000000</v></c><c r="AY67" s="23"><v>1.00000000000000000</v></c><c r="AZ67" s="23"><v>1.00000000000000000</v></c><c r="BA67" s="23"><v>1.00000000000000000</v></c><c r="BB67" s="23"><v>1.00000000000000000</v></c><c r="BC67" s="23"><v>1.00000000000000000</v></c><c r="BD67" s="23"><v>1.00000000000000000</v></c><c r="BE67" s="8"><v>0.0</v></c><c r="BF67" s="8"><v>0.0</v></c><c r="BG67" s="8"><v>-17.50097084045410200</v></c><c r="BH67" s="8"><v>306.28396606445312000</v></c><c r="BI67" s="8"><v>3.00000000000000000</v></c><c r="BJ67" s="8"><v>0.28571429848670959</v></c><c r="BK67" s="8"><v>1.00000000000000000</v></c><c r="BL67" s="1" t="e"><v>#NULL!</v></c><c r="BM67" s="8"><v>0.0</v></c><c r="BN67" s="8"><v>1.00000000000000000</v></c></row>
<row r="68" spans="1:66" s="0" outlineLevel="0"><c r="A68" s="23"><v>1.00000000000000000</v></c><c r="B68" s="8"><v>32.00000000000000000</v></c><c r="C68" s="23"><v>5.00000000000000000</v></c><c r="D68" s="23"><v>2.00000000000000000</v></c><c r="E68" s="23"><v>1.00000000000000000</v></c><c r="F68" s="23"><v>0.0</v></c><c r="G68" s="23"><v>0.0</v></c><c r="H68" s="23"><v>1.00000000000000000</v></c><c r="I68" s="23"><v>1.00000000000000000</v></c><c r="J68" s="23"><v>0.0</v></c><c r="K68" s="23"><v>1.00000000000000000</v></c><c r="L68" s="23"><v>0.0</v></c><c r="M68" s="23"><v>0.0</v></c><c r="N68" s="23"><v>0.0</v></c><c r="O68" s="23"><v>1.00000000000000000</v></c><c r="P68" s="23"><v>0.0</v></c><c r="Q68" s="23"><v>1.00000000000000000</v></c><c r="R68" s="23"><v>1.00000000000000000</v></c><c r="S68" s="23"><v>1.00000000000000000</v></c><c r="T68" s="23"><v>1.00000000000000000</v></c><c r="U68" s="23"><v>1.00000000000000000</v></c><c r="V68" s="23"><v>0.0</v></c><c r="W68" s="23"><v>0.0</v></c><c r="X68" s="23"><v>0.0</v></c><c r="Y68" s="23"><v>1.00000000000000000</v></c><c r="Z68" s="23"><v>0.0</v></c><c r="AA68" s="23"><v>0.0</v></c><c r="AB68" s="23"><v>1.00000000000000000</v></c><c r="AC68" s="23"><v>0.0</v></c><c r="AD68" s="23"><v>1.00000000000000000</v></c><c r="AE68" s="23"><v>0.0</v></c><c r="AF68" s="23"><v>0.0</v></c><c r="AG68" s="23"><v>1.00000000000000000</v></c><c r="AH68" s="23"><v>1.00000000000000000</v></c><c r="AI68" s="23"><v>1.00000000000000000</v></c><c r="AJ68" s="23"><v>1.00000000000000000</v></c><c r="AK68" s="23"><v>1.00000000000000000</v></c><c r="AL68" s="23"><v>1.00000000000000000</v></c><c r="AM68" s="23"><v>3.00000000000000000</v></c><c r="AN68" s="23"><v>2.00000000000000000</v></c><c r="AO68" s="23"><v>3.00000000000000000</v></c><c r="AP68" s="23"><v>1.00000000000000000</v></c><c r="AQ68" s="23"><v>1.00000000000000000</v></c><c r="AR68" s="23"><v>1.00000000000000000</v></c><c r="AS68" s="23"><v>1.00000000000000000</v></c><c r="AT68" s="23"><v>1.00000000000000000</v></c><c r="AU68" s="23"><v>1.00000000000000000</v></c><c r="AV68" s="23"><v>1.00000000000000000</v></c><c r="AW68" s="23"><v>1.00000000000000000</v></c><c r="AX68" s="23"><v>1.00000000000000000</v></c><c r="AY68" s="23"><v>1.00000000000000000</v></c><c r="AZ68" s="23"><v>1.00000000000000000</v></c><c r="BA68" s="23"><v>3.00000000000000000</v></c><c r="BB68" s="23"><v>1.00000000000000000</v></c><c r="BC68" s="23"><v>2.00000000000000000</v></c><c r="BD68" s="23"><v>1.00000000000000000</v></c><c r="BE68" s="8"><v>0.0</v></c><c r="BF68" s="8"><v>1.00000000000000000</v></c><c r="BG68" s="8"><v>-4.50096988677978520</v></c><c r="BH68" s="8"><v>20.25872993469238300</v></c><c r="BI68" s="8"><v>4.00000000000000000</v></c><c r="BJ68" s="8"><v>0.46428570151329041</v></c><c r="BK68" s="8"><v>1.00000000000000000</v></c><c r="BL68" s="8"><v>1.44444441795349120</v></c><c r="BM68" s="8"><v>1.00000000000000000</v></c><c r="BN68" s="8"><v>1.00000000000000000</v></c></row>
<row r="69" spans="1:66" s="0" outlineLevel="0"><c r="A69" s="23"><v>1.00000000000000000</v></c><c r="B69" s="8"><v>47.00000000000000000</v></c><c r="C69" s="23"><v>5.00000000000000000</v></c><c r="D69" s="23"><v>1.00000000000000000</v></c><c r="E69" s="23"><v>1.00000000000000000</v></c><c r="F69" s="23"><v>1.00000000000000000</v></c><c r="G69" s="23"><v>0.0</v></c><c r="H69" s="23"><v>1.00000000000000000</v></c><c r="I69" s="23"><v>1.00000000000000000</v></c><c r="J69" s="23"><v>0.0</v></c><c r="K69" s="23"><v>1.00000000000000000</v></c><c r="L69" s="23"><v>1.00000000000000000</v></c><c r="M69" s="23"><v>1.00000000000000000</v></c><c r="N69" s="23"><v>0.0</v></c><c r="O69" s="23"><v>1.00000000000000000</v></c><c r="P69" s="23"><v>0.0</v></c><c r="Q69" s="23"><v>0.0</v></c><c r="R69" s="23"><v>1.00000000000000000</v></c><c r="S69" s="23"><v>1.00000000000000000</v></c><c r="T69" s="23"><v>1.00000000000000000</v></c><c r="U69" s="23"><v>1.00000000000000000</v></c><c r="V69" s="23"><v>0.0</v></c><c r="W69" s="23"><v>0.0</v></c><c r="X69" s="23"><v>0.0</v></c><c r="Y69" s="23"><v>0.0</v></c><c r="Z69" s="23"><v>0.0</v></c><c r="AA69" s="23"><v>0.0</v></c><c r="AB69" s="23"><v>1.00000000000000000</v></c><c r="AC69" s="23"><v>0.0</v></c><c r="AD69" s="23"><v>1.00000000000000000</v></c><c r="AE69" s="23"><v>0.0</v></c><c r="AF69" s="23"><v>1.00000000000000000</v></c><c r="AG69" s="23"><v>1.00000000000000000</v></c><c r="AH69" s="23"><v>1.00000000000000000</v></c><c r="AI69" s="23"><v>1.00000000000000000</v></c><c r="AJ69" s="23"><v>1.00000000000000000</v></c><c r="AK69" s="23"><v>1.00000000000000000</v></c><c r="AL69" s="23"><v>1.00000000000000000</v></c><c r="AM69" s="23"><v>1.00000000000000000</v></c><c r="AN69" s="23"><v>1.00000000000000000</v></c><c r="AO69" s="23"><v>1.00000000000000000</v></c><c r="AP69" s="23"><v>1.00000000000000000</v></c><c r="AQ69" s="23"><v>1.00000000000000000</v></c><c r="AR69" s="23"><v>1.00000000000000000</v></c><c r="AS69" s="23"><v>1.00000000000000000</v></c><c r="AT69" s="23"><v>1.00000000000000000</v></c><c r="AU69" s="23"><v>1.00000000000000000</v></c><c r="AV69" s="23"><v>1.00000000000000000</v></c><c r="AW69" s="23"><v>1.00000000000000000</v></c><c r="AX69" s="23"><v>1.00000000000000000</v></c><c r="AY69" s="23"><v>1.00000000000000000</v></c><c r="AZ69" s="23"><v>1.00000000000000000</v></c><c r="BA69" s="23"><v>1.00000000000000000</v></c><c r="BB69" s="23"><v>1.00000000000000000</v></c><c r="BC69" s="23"><v>1.00000000000000000</v></c><c r="BD69" s="23"><v>1.00000000000000000</v></c><c r="BE69" s="8"><v>0.0</v></c><c r="BF69" s="8"><v>1.00000000000000000</v></c><c r="BG69" s="8"><v>10.49903011322021500</v></c><c r="BH69" s="8"><v>110.22962951660156000</v></c><c r="BI69" s="8"><v>4.00000000000000000</v></c><c r="BJ69" s="8"><v>0.53571426868438721</v></c><c r="BK69" s="8"><v>1.00000000000000000</v></c><c r="BL69" s="8"><v>1.00000000000000000</v></c><c r="BM69" s="8"><v>0.0</v></c><c r="BN69" s="8"><v>1.00000000000000000</v></c></row>
<row r="70" spans="1:66" s="0" outlineLevel="0"><c r="A70" s="23"><v>1.00000000000000000</v></c><c r="B70" s="8"><v>50.00000000000000000</v></c><c r="C70" s="23"><v>5.00000000000000000</v></c><c r="D70" s="23"><v>1.00000000000000000</v></c><c r="E70" s="23"><v>1.00000000000000000</v></c><c r="F70" s="23"><v>0.0</v></c><c r="G70" s="23"><v>0.0</v></c><c r="H70" s="23"><v>0.0</v></c><c r="I70" s="23"><v>1.00000000000000000</v></c><c r="J70" s="23"><v>0.0</v></c><c r="K70" s="23"><v>0.0</v></c><c r="L70" s="23"><v>0.0</v></c><c r="M70" s="23"><v>0.0</v></c><c r="N70" s="23"><v>0.0</v></c><c r="O70" s="23"><v>1.00000000000000000</v></c><c r="P70" s="23"><v>0.0</v></c><c r="Q70" s="23"><v>1.00000000000000000</v></c><c r="R70" s="23"><v>1.00000000000000000</v></c><c r="S70" s="23"><v>0.0</v></c><c r="T70" s="23"><v>0.0</v></c><c r="U70" s="23"><v>1.00000000000000000</v></c><c r="V70" s="23"><v>0.0</v></c><c r="W70" s="23"><v>0.0</v></c><c r="X70" s="23"><v>0.0</v></c><c r="Y70" s="23"><v>0.0</v></c><c r="Z70" s="23"><v>0.0</v></c><c r="AA70" s="23"><v>0.0</v></c><c r="AB70" s="23"><v>1.00000000000000000</v></c><c r="AC70" s="23"><v>0.0</v></c><c r="AD70" s="23"><v>0.0</v></c><c r="AE70" s="23"><v>0.0</v></c><c r="AF70" s="23"><v>0.0</v></c><c r="AG70" s="23"><v>2.00000000000000000</v></c><c r="AH70" s="23"><v>1.00000000000000000</v></c><c r="AI70" s="23"><v>1.00000000000000000</v></c><c r="AJ70" s="23"><v>1.00000000000000000</v></c><c r="AK70" s="23"><v>1.00000000000000000</v></c><c r="AL70" s="23"><v>1.00000000000000000</v></c><c r="AM70" s="23"><v>1.00000000000000000</v></c><c r="AN70" s="23"><v>1.00000000000000000</v></c><c r="AO70" s="23"><v>1.00000000000000000</v></c><c r="AP70" s="23"><v>1.00000000000000000</v></c><c r="AQ70" s="23"><v>1.00000000000000000</v></c><c r="AR70" s="23"><v>1.00000000000000000</v></c><c r="AS70" s="23"><v>1.00000000000000000</v></c><c r="AT70" s="23"><v>1.00000000000000000</v></c><c r="AU70" s="23"><v>1.00000000000000000</v></c><c r="AV70" s="23"><v>1.00000000000000000</v></c><c r="AW70" s="23"><v>1.00000000000000000</v></c><c r="AX70" s="23"><v>1.00000000000000000</v></c><c r="AY70" s="23"><v>1.00000000000000000</v></c><c r="AZ70" s="23"><v>1.00000000000000000</v></c><c r="BA70" s="23"><v>1.00000000000000000</v></c><c r="BB70" s="23"><v>1.00000000000000000</v></c><c r="BC70" s="23"><v>1.00000000000000000</v></c><c r="BD70" s="23"><v>1.00000000000000000</v></c><c r="BE70" s="8"><v>0.0</v></c><c r="BF70" s="8"><v>0.0</v></c><c r="BG70" s="8"><v>13.49903011322021500</v></c><c r="BH70" s="8"><v>182.22381591796875000</v></c><c r="BI70" s="8"><v>1.00000000000000000</v></c><c r="BJ70" s="8"><v>0.25000000000000000</v></c><c r="BK70" s="8"><v>1.16666662693023680</v></c><c r="BL70" s="8"><v>1.00000000000000000</v></c><c r="BM70" s="8"><v>0.0</v></c><c r="BN70" s="8"><v>2.00000000000000000</v></c></row>
<row r="71" spans="1:66" s="0" outlineLevel="0"><c r="A71" s="23"><v>1.00000000000000000</v></c><c r="B71" s="8"><v>35.00000000000000000</v></c><c r="C71" s="23"><v>5.00000000000000000</v></c><c r="D71" s="23"><v>1.00000000000000000</v></c><c r="E71" s="23"><v>0.0</v></c><c r="F71" s="23"><v>0.0</v></c><c r="G71" s="23"><v>0.0</v></c><c r="H71" s="23"><v>0.0</v></c><c r="I71" s="23"><v>0.0</v></c><c r="J71" s="23"><v>0.0</v></c><c r="K71" s="23"><v>0.0</v></c><c r="L71" s="23"><v>0.0</v></c><c r="M71" s="23"><v>0.0</v></c><c r="N71" s="23"><v>0.0</v></c><c r="O71" s="23"><v>0.0</v></c><c r="P71" s="23"><v>0.0</v></c><c r="Q71" s="23"><v>1.00000000000000000</v></c><c r="R71" s="23"><v>0.0</v></c><c r="S71" s="23"><v>0.0</v></c><c r="T71" s="23"><v>0.0</v></c><c r="U71" s="23"><v>0.0</v></c><c r="V71" s="23"><v>0.0</v></c><c r="W71" s="23"><v>0.0</v></c><c r="X71" s="23"><v>0.0</v></c><c r="Y71" s="23"><v>0.0</v></c><c r="Z71" s="23"><v>0.0</v></c><c r="AA71" s="23"><v>0.0</v></c><c r="AB71" s="23"><v>1.00000000000000000</v></c><c r="AC71" s="23"><v>0.0</v></c><c r="AD71" s="23"><v>0.0</v></c><c r="AE71" s="23"><v>0.0</v></c><c r="AF71" s="23"><v>0.0</v></c><c r="AG71" s="23"><v>1.00000000000000000</v></c><c r="AH71" s="23"><v>1.00000000000000000</v></c><c r="AI71" s="23"><v>1.00000000000000000</v></c><c r="AJ71" s="23"><v>1.00000000000000000</v></c><c r="AK71" s="23"><v>1.00000000000000000</v></c><c r="AL71" s="23"><v>1.00000000000000000</v></c><c r="AM71" s="23"><v>3.00000000000000000</v></c><c r="AN71" s="23"><v>3.00000000000000000</v></c><c r="AO71" s="23"><v>1.00000000000000000</v></c><c r="AP71" s="23"><v>1.00000000000000000</v></c><c r="AQ71" s="23"><v>2.00000000000000000</v></c><c r="AR71" s="23"><v>1.00000000000000000</v></c><c r="AS71" s="23"><v>1.00000000000000000</v></c><c r="AT71" s="23"><v>1.00000000000000000</v></c><c r="AU71" s="23"><v>1.00000000000000000</v></c><c r="AV71" s="23"><v>1.00000000000000000</v></c><c r="AW71" s="23"><v>1.00000000000000000</v></c><c r="AX71" s="23"><v>1.00000000000000000</v></c><c r="AY71" s="23"><v>1.00000000000000000</v></c><c r="AZ71" s="23"><v>1.00000000000000000</v></c><c r="BA71" s="23"><v>1.00000000000000000</v></c><c r="BB71" s="23"><v>1.00000000000000000</v></c><c r="BC71" s="23"><v>3.00000000000000000</v></c><c r="BD71" s="23"><v>1.00000000000000000</v></c><c r="BE71" s="8"><v>0.0</v></c><c r="BF71" s="8"><v>0.0</v></c><c r="BG71" s="8"><v>-1.50097000598907470</v></c><c r="BH71" s="8"><v>2.25291085243225100</v></c><c r="BI71" s="8"><v>3.00000000000000000</v></c><c r="BJ71" s="8"><v>0.07142857462167740</v></c><c r="BK71" s="8"><v>1.00000000000000000</v></c><c r="BL71" s="8"><v>1.38888883590698240</v></c><c r="BM71" s="8"><v>0.0</v></c><c r="BN71" s="8"><v>1.00000000000000000</v></c></row>
<row r="72" spans="1:66" s="0" outlineLevel="0"><c r="A72" s="23"><v>1.00000000000000000</v></c><c r="B72" s="8"><v>58.00000000000000000</v></c><c r="C72" s="23"><v>5.00000000000000000</v></c><c r="D72" s="23"><v>1.00000000000000000</v></c><c r="E72" s="23"><v>0.0</v></c><c r="F72" s="23"><v>0.0</v></c><c r="G72" s="23"><v>0.0</v></c><c r="H72" s="23"><v>1.00000000000000000</v></c><c r="I72" s="23"><v>1.00000000000000000</v></c><c r="J72" s="23"><v>0.0</v></c><c r="K72" s="23"><v>0.0</v></c><c r="L72" s="23"><v>0.0</v></c><c r="M72" s="23"><v>0.0</v></c><c r="N72" s="23"><v>0.0</v></c><c r="O72" s="23"><v>1.00000000000000000</v></c><c r="P72" s="23"><v>0.0</v></c><c r="Q72" s="23"><v>0.0</v></c><c r="R72" s="23"><v>1.00000000000000000</v></c><c r="S72" s="23"><v>1.00000000000000000</v></c><c r="T72" s="23"><v>0.0</v></c><c r="U72" s="23"><v>1.00000000000000000</v></c><c r="V72" s="23"><v>0.0</v></c><c r="W72" s="23"><v>0.0</v></c><c r="X72" s="23"><v>0.0</v></c><c r="Y72" s="23"><v>1.00000000000000000</v></c><c r="Z72" s="23"><v>0.0</v></c><c r="AA72" s="23"><v>0.0</v></c><c r="AB72" s="23"><v>1.00000000000000000</v></c><c r="AC72" s="23"><v>1.00000000000000000</v></c><c r="AD72" s="23"><v>1.00000000000000000</v></c><c r="AE72" s="23"><v>0.0</v></c><c r="AF72" s="23"><v>0.0</v></c><c r="AG72" s="23"><v>1.00000000000000000</v></c><c r="AH72" s="23"><v>1.00000000000000000</v></c><c r="AI72" s="23"><v>1.00000000000000000</v></c><c r="AJ72" s="23"><v>1.00000000000000000</v></c><c r="AK72" s="23"><v>1.00000000000000000</v></c><c r="AL72" s="23"><v>1.00000000000000000</v></c><c r="AM72" s="23"><v>3.00000000000000000</v></c><c r="AN72" s="23"><v>1.00000000000000000</v></c><c r="AO72" s="23"><v>1.00000000000000000</v></c><c r="AP72" s="23"><v>1.00000000000000000</v></c><c r="AQ72" s="23"><v>1.00000000000000000</v></c><c r="AR72" s="23"><v>1.00000000000000000</v></c><c r="AS72" s="23"><v>1.00000000000000000</v></c><c r="AT72" s="23"><v>1.00000000000000000</v></c><c r="AU72" s="23"><v>1.00000000000000000</v></c><c r="AV72" s="23"><v>1.00000000000000000</v></c><c r="AW72" s="23"><v>1.00000000000000000</v></c><c r="AX72" s="23"><v>1.00000000000000000</v></c><c r="AY72" s="23"><v>2.00000000000000000</v></c><c r="AZ72" s="23"><v>1.00000000000000000</v></c><c r="BA72" s="23"><v>1.00000000000000000</v></c><c r="BB72" s="23"><v>1.00000000000000000</v></c><c r="BC72" s="23"><v>1.00000000000000000</v></c><c r="BD72" s="23"><v>1.00000000000000000</v></c><c r="BE72" s="8"><v>0.0</v></c><c r="BF72" s="8"><v>0.0</v></c><c r="BG72" s="8"><v>21.49902915954589800</v></c><c r="BH72" s="8"><v>462.20825195312500000</v></c><c r="BI72" s="8"><v>1.00000000000000000</v></c><c r="BJ72" s="8"><v>0.35714286565780640</v></c><c r="BK72" s="8"><v>1.00000000000000000</v></c><c r="BL72" s="8"><v>1.16666662693023680</v></c><c r="BM72" s="8"><v>0.0</v></c><c r="BN72" s="8"><v>1.00000000000000000</v></c></row>
<row r="73" spans="1:66" s="0" outlineLevel="0"><c r="A73" s="23"><v>1.00000000000000000</v></c><c r="B73" s="8"><v>27.00000000000000000</v></c><c r="C73" s="23"><v>5.00000000000000000</v></c><c r="D73" s="23"><v>1.00000000000000000</v></c><c r="E73" s="23"><v>0.0</v></c><c r="F73" s="23"><v>0.0</v></c><c r="G73" s="23"><v>0.0</v></c><c r="H73" s="23"><v>0.0</v></c><c r="I73" s="23"><v>1.00000000000000000</v></c><c r="J73" s="23"><v>0.0</v></c><c r="K73" s="23"><v>1.00000000000000000</v></c><c r="L73" s="23"><v>0.0</v></c><c r="M73" s="23"><v>0.0</v></c><c r="N73" s="23"><v>0.0</v></c><c r="O73" s="23"><v>0.0</v></c><c r="P73" s="23"><v>1.00000000000000000</v></c><c r="Q73" s="23"><v>1.00000000000000000</v></c><c r="R73" s="23"><v>0.0</v></c><c r="S73" s="23"><v>0.0</v></c><c r="T73" s="23"><v>0.0</v></c><c r="U73" s="23"><v>0.0</v></c><c r="V73" s="23"><v>0.0</v></c><c r="W73" s="23"><v>0.0</v></c><c r="X73" s="23"><v>0.0</v></c><c r="Y73" s="23"><v>0.0</v></c><c r="Z73" s="23"><v>0.0</v></c><c r="AA73" s="23"><v>0.0</v></c><c r="AB73" s="23"><v>1.00000000000000000</v></c><c r="AC73" s="23"><v>0.0</v></c><c r="AD73" s="23"><v>0.0</v></c><c r="AE73" s="23"><v>0.0</v></c><c r="AF73" s="23"><v>0.0</v></c><c r="AG73" s="23"><v>4.00000000000000000</v></c><c r="AH73" s="23"><v>1.00000000000000000</v></c><c r="AI73" s="23"><v>1.00000000000000000</v></c><c r="AJ73" s="23"><v>1.00000000000000000</v></c><c r="AK73" s="23"><v>1.00000000000000000</v></c><c r="AL73" s="23"><v>1.00000000000000000</v></c><c r="AM73" s="23"><v>1.00000000000000000</v></c><c r="AN73" s="23"><v>1.00000000000000000</v></c><c r="AO73" s="23"><v>1.00000000000000000</v></c><c r="AP73" s="23"><v>1.00000000000000000</v></c><c r="AQ73" s="23"><v>2.00000000000000000</v></c><c r="AR73" s="23"><v>1.00000000000000000</v></c><c r="AS73" s="23"><v>1.00000000000000000</v></c><c r="AT73" s="23"><v>1.00000000000000000</v></c><c r="AU73" s="23"><v>1.00000000000000000</v></c><c r="AV73" s="23"><v>1.00000000000000000</v></c><c r="AW73" s="23"><v>1.00000000000000000</v></c><c r="AX73" s="23"><v>1.00000000000000000</v></c><c r="AY73" s="23"><v>2.00000000000000000</v></c><c r="AZ73" s="23"><v>1.00000000000000000</v></c><c r="BA73" s="23"><v>2.00000000000000000</v></c><c r="BB73" s="23"><v>2.00000000000000000</v></c><c r="BC73" s="23"><v>2.00000000000000000</v></c><c r="BD73" s="23"><v>1.00000000000000000</v></c><c r="BE73" s="8"><v>0.0</v></c><c r="BF73" s="8"><v>0.0</v></c><c r="BG73" s="8"><v>-9.50096988677978520</v></c><c r="BH73" s="8"><v>90.26842498779296900</v></c><c r="BI73" s="8"><v>4.00000000000000000</v></c><c r="BJ73" s="8"><v>0.17857143282890320</v></c><c r="BK73" s="8"><v>1.50000000000000000</v></c><c r="BL73" s="8"><v>1.27777779102325440</v></c><c r="BM73" s="8"><v>0.0</v></c><c r="BN73" s="8"><v>2.00000000000000000</v></c></row>
<row r="74" spans="1:66" s="0" outlineLevel="0"><c r="A74" s="23"><v>1.00000000000000000</v></c><c r="B74" s="8"><v>50.00000000000000000</v></c><c r="C74" s="23"><v>1.00000000000000000</v></c><c r="D74" s="23"><v>1.00000000000000000</v></c><c r="E74" s="23"><v>1.00000000000000000</v></c><c r="F74" s="23"><v>0.0</v></c><c r="G74" s="23"><v>0.0</v></c><c r="H74" s="23"><v>0.0</v></c><c r="I74" s="23"><v>0.0</v></c><c r="J74" s="23"><v>1.00000000000000000</v></c><c r="K74" s="23"><v>1.00000000000000000</v></c><c r="L74" s="23"><v>0.0</v></c><c r="M74" s="23"><v>0.0</v></c><c r="N74" s="23"><v>0.0</v></c><c r="O74" s="23"><v>1.00000000000000000</v></c><c r="P74" s="23"><v>1.00000000000000000</v></c><c r="Q74" s="23"><v>1.00000000000000000</v></c><c r="R74" s="23"><v>1.00000000000000000</v></c><c r="S74" s="23"><v>1.00000000000000000</v></c><c r="T74" s="23"><v>0.0</v></c><c r="U74" s="23"><v>1.00000000000000000</v></c><c r="V74" s="23"><v>0.0</v></c><c r="W74" s="23"><v>0.0</v></c><c r="X74" s="23"><v>0.0</v></c><c r="Y74" s="23"><v>0.0</v></c><c r="Z74" s="23"><v>0.0</v></c><c r="AA74" s="23"><v>0.0</v></c><c r="AB74" s="23"><v>1.00000000000000000</v></c><c r="AC74" s="23"><v>0.0</v></c><c r="AD74" s="23"><v>0.0</v></c><c r="AE74" s="23"><v>0.0</v></c><c r="AF74" s="23"><v>0.0</v></c><c r="AG74" s="23"><v>2.00000000000000000</v></c><c r="AH74" s="23"><v>1.00000000000000000</v></c><c r="AI74" s="23"><v>1.00000000000000000</v></c><c r="AJ74" s="23"><v>1.00000000000000000</v></c><c r="AK74" s="23"><v>1.00000000000000000</v></c><c r="AL74" s="23"><v>1.00000000000000000</v></c><c r="AM74" s="23"><v>1.00000000000000000</v></c><c r="AN74" s="23"><v>1.00000000000000000</v></c><c r="AO74" s="23"><v>1.00000000000000000</v></c><c r="AP74" s="23"><v>4.00000000000000000</v></c><c r="AQ74" s="23"><v>1.00000000000000000</v></c><c r="AR74" s="23"><v>1.00000000000000000</v></c><c r="AS74" s="23"><v>1.00000000000000000</v></c><c r="AT74" s="23"><v>1.00000000000000000</v></c><c r="AU74" s="23"><v>1.00000000000000000</v></c><c r="AV74" s="23"><v>1.00000000000000000</v></c><c r="AW74" s="23"><v>1.00000000000000000</v></c><c r="AX74" s="23"><v>1.00000000000000000</v></c><c r="AY74" s="23"><v>1.00000000000000000</v></c><c r="AZ74" s="23"><v>1.00000000000000000</v></c><c r="BA74" s="23"><v>1.00000000000000000</v></c><c r="BB74" s="23"><v>1.00000000000000000</v></c><c r="BC74" s="23"><v>1.00000000000000000</v></c><c r="BD74" s="23"><v>1.00000000000000000</v></c><c r="BE74" s="8"><v>0.0</v></c><c r="BF74" s="8"><v>0.0</v></c><c r="BG74" s="8"><v>13.49903011322021500</v></c><c r="BH74" s="8"><v>182.22381591796875000</v></c><c r="BI74" s="8"><v>1.00000000000000000</v></c><c r="BJ74" s="8"><v>0.35714286565780640</v></c><c r="BK74" s="8"><v>1.16666662693023680</v></c><c r="BL74" s="8"><v>1.16666662693023680</v></c><c r="BM74" s="8"><v>0.0</v></c><c r="BN74" s="8"><v>2.00000000000000000</v></c></row>
<row r="75" spans="1:66" s="0" outlineLevel="0"><c r="A75" s="23"><v>1.00000000000000000</v></c><c r="B75" s="8"><v>23.00000000000000000</v></c><c r="C75" s="23"><v>4.00000000000000000</v></c><c r="D75" s="23"><v>1.00000000000000000</v></c><c r="E75" s="23"><v>1.00000000000000000</v></c><c r="F75" s="23"><v>0.0</v></c><c r="G75" s="23"><v>0.0</v></c><c r="H75" s="23"><v>0.0</v></c><c r="I75" s="23"><v>1.00000000000000000</v></c><c r="J75" s="23"><v>0.0</v></c><c r="K75" s="23"><v>0.0</v></c><c r="L75" s="23"><v>0.0</v></c><c r="M75" s="23"><v>0.0</v></c><c r="N75" s="23"><v>0.0</v></c><c r="O75" s="23"><v>1.00000000000000000</v></c><c r="P75" s="23"><v>1.00000000000000000</v></c><c r="Q75" s="23"><v>0.0</v></c><c r="R75" s="23"><v>0.0</v></c><c r="S75" s="23"><v>0.0</v></c><c r="T75" s="23"><v>0.0</v></c><c r="U75" s="23"><v>0.0</v></c><c r="V75" s="23"><v>0.0</v></c><c r="W75" s="23"><v>0.0</v></c><c r="X75" s="23"><v>0.0</v></c><c r="Y75" s="23"><v>0.0</v></c><c r="Z75" s="23"><v>0.0</v></c><c r="AA75" s="23"><v>0.0</v></c><c r="AB75" s="23"><v>1.00000000000000000</v></c><c r="AC75" s="23"><v>1.00000000000000000</v></c><c r="AD75" s="23"><v>0.0</v></c><c r="AE75" s="23"><v>0.0</v></c><c r="AF75" s="23"><v>0.0</v></c><c r="AG75" s="23"><v>1.00000000000000000</v></c><c r="AH75" s="23"><v>1.00000000000000000</v></c><c r="AI75" s="23"><v>1.00000000000000000</v></c><c r="AJ75" s="23"><v>1.00000000000000000</v></c><c r="AK75" s="23"><v>1.00000000000000000</v></c><c r="AL75" s="23"><v>1.00000000000000000</v></c><c r="AM75" s="23"><v>2.00000000000000000</v></c><c r="AN75" s="23"><v>2.00000000000000000</v></c><c r="AO75" s="23"><v>2.00000000000000000</v></c><c r="AP75" s="23"><v>1.00000000000000000</v></c><c r="AQ75" s="23"><v>3.00000000000000000</v></c><c r="AR75" s="23"><v>2.00000000000000000</v></c><c r="AS75" s="23"><v>2.00000000000000000</v></c><c r="AT75" s="23"><v>2.00000000000000000</v></c><c r="AU75" s="23"><v>3.00000000000000000</v></c><c r="AV75" s="23"><v>2.00000000000000000</v></c><c r="AW75" s="23"><v>3.00000000000000000</v></c><c r="AX75" s="23"><v>1.00000000000000000</v></c><c r="AY75" s="23"><v>1.00000000000000000</v></c><c r="AZ75" s="23"><v>1.00000000000000000</v></c><c r="BA75" s="23"><v>3.00000000000000000</v></c><c r="BB75" s="23"><v>3.00000000000000000</v></c><c r="BC75" s="23"><v>2.00000000000000000</v></c><c r="BD75" s="23"><v>3.00000000000000000</v></c><c r="BE75" s="8"><v>1.00000000000000000</v></c><c r="BF75" s="8"><v>0.0</v></c><c r="BG75" s="8"><v>-13.50096988677978500</v></c><c r="BH75" s="8"><v>182.27618408203125000</v></c><c r="BI75" s="8"><v>2.00000000000000000</v></c><c r="BJ75" s="8"><v>0.21428571641445160</v></c><c r="BK75" s="8"><v>1.00000000000000000</v></c><c r="BL75" s="8"><v>2.11111116409301760</v></c><c r="BM75" s="8"><v>0.0</v></c><c r="BN75" s="8"><v>1.00000000000000000</v></c></row>
<row r="76" spans="1:66" s="0" outlineLevel="0"><c r="A76" s="23"><v>1.00000000000000000</v></c><c r="B76" s="8"><v>17.00000000000000000</v></c><c r="C76" s="23"><v>5.00000000000000000</v></c><c r="D76" s="23"><v>1.00000000000000000</v></c><c r="E76" s="23"><v>0.0</v></c><c r="F76" s="23"><v>0.0</v></c><c r="G76" s="23"><v>0.0</v></c><c r="H76" s="23"><v>0.0</v></c><c r="I76" s="23"><v>1.00000000000000000</v></c><c r="J76" s="23"><v>0.0</v></c><c r="K76" s="23"><v>1.00000000000000000</v></c><c r="L76" s="23"><v>0.0</v></c><c r="M76" s="23"><v>0.0</v></c><c r="N76" s="23"><v>0.0</v></c><c r="O76" s="23"><v>1.00000000000000000</v></c><c r="P76" s="23"><v>0.0</v></c><c r="Q76" s="23"><v>1.00000000000000000</v></c><c r="R76" s="23"><v>1.00000000000000000</v></c><c r="S76" s="23"><v>1.00000000000000000</v></c><c r="T76" s="23"><v>0.0</v></c><c r="U76" s="23"><v>1.00000000000000000</v></c><c r="V76" s="23"><v>0.0</v></c><c r="W76" s="23"><v>0.0</v></c><c r="X76" s="23"><v>0.0</v></c><c r="Y76" s="23"><v>0.0</v></c><c r="Z76" s="23"><v>0.0</v></c><c r="AA76" s="23"><v>0.0</v></c><c r="AB76" s="23"><v>1.00000000000000000</v></c><c r="AC76" s="23"><v>0.0</v></c><c r="AD76" s="23"><v>0.0</v></c><c r="AE76" s="23"><v>0.0</v></c><c r="AF76" s="23"><v>0.0</v></c><c r="AG76" s="23"><v>1.00000000000000000</v></c><c r="AH76" s="23"><v>1.00000000000000000</v></c><c r="AI76" s="23"><v>1.00000000000000000</v></c><c r="AJ76" s="23"><v>1.00000000000000000</v></c><c r="AK76" s="23"><v>1.00000000000000000</v></c><c r="AL76" s="23"><v>1.00000000000000000</v></c><c r="AM76" s="23"><v>1.00000000000000000</v></c><c r="AN76" s="23"><v>2.00000000000000000</v></c><c r="AO76" s="23"><v>1.00000000000000000</v></c><c r="AP76" s="23"><v>1.00000000000000000</v></c><c r="AQ76" s="23"><v>4.00000000000000000</v></c><c r="AR76" s="23"><v>1.00000000000000000</v></c><c r="AS76" s="23"><v>1.00000000000000000</v></c><c r="AT76" s="23"><v>1.00000000000000000</v></c><c r="AU76" s="23"><v>1.00000000000000000</v></c><c r="AV76" s="23"><v>1.00000000000000000</v></c><c r="AW76" s="23"><v>1.00000000000000000</v></c><c r="AX76" s="23"><v>1.00000000000000000</v></c><c r="AY76" s="23"><v>1.00000000000000000</v></c><c r="AZ76" s="23"><v>1.00000000000000000</v></c><c r="BA76" s="23"><v>2.00000000000000000</v></c><c r="BB76" s="23"><v>1.00000000000000000</v></c><c r="BC76" s="1" t="e"><v>#NULL!</v></c><c r="BD76" s="23"><v>1.00000000000000000</v></c><c r="BE76" s="8"><v>1.00000000000000000</v></c><c r="BF76" s="8"><v>1.00000000000000000</v></c><c r="BG76" s="8"><v>-19.50097084045410200</v></c><c r="BH76" s="8"><v>380.28787231445312000</v></c><c r="BI76" s="8"><v>3.00000000000000000</v></c><c r="BJ76" s="8"><v>0.28571429848670959</v></c><c r="BK76" s="8"><v>1.00000000000000000</v></c><c r="BL76" s="1" t="e"><v>#NULL!</v></c><c r="BM76" s="8"><v>0.0</v></c><c r="BN76" s="8"><v>1.00000000000000000</v></c></row>
<row r="77" spans="1:66" s="0" outlineLevel="0"><c r="A77" s="23"><v>1.00000000000000000</v></c><c r="B77" s="8"><v>42.00000000000000000</v></c><c r="C77" s="23"><v>5.00000000000000000</v></c><c r="D77" s="23"><v>1.00000000000000000</v></c><c r="E77" s="23"><v>0.0</v></c><c r="F77" s="23"><v>0.0</v></c><c r="G77" s="23"><v>0.0</v></c><c r="H77" s="23"><v>0.0</v></c><c r="I77" s="23"><v>0.0</v></c><c r="J77" s="23"><v>0.0</v></c><c r="K77" s="23"><v>0.0</v></c><c r="L77" s="23"><v>0.0</v></c><c r="M77" s="23"><v>0.0</v></c><c r="N77" s="23"><v>0.0</v></c><c r="O77" s="23"><v>0.0</v></c><c r="P77" s="23"><v>0.0</v></c><c r="Q77" s="23"><v>0.0</v></c><c r="R77" s="23"><v>0.0</v></c><c r="S77" s="23"><v>1.00000000000000000</v></c><c r="T77" s="23"><v>0.0</v></c><c r="U77" s="23"><v>0.0</v></c><c r="V77" s="23"><v>0.0</v></c><c r="W77" s="23"><v>0.0</v></c><c r="X77" s="23"><v>0.0</v></c><c r="Y77" s="23"><v>0.0</v></c><c r="Z77" s="23"><v>0.0</v></c><c r="AA77" s="23"><v>0.0</v></c><c r="AB77" s="23"><v>1.00000000000000000</v></c><c r="AC77" s="23"><v>0.0</v></c><c r="AD77" s="23"><v>0.0</v></c><c r="AE77" s="23"><v>0.0</v></c><c r="AF77" s="23"><v>0.0</v></c><c r="AG77" s="23"><v>1.00000000000000000</v></c><c r="AH77" s="23"><v>1.00000000000000000</v></c><c r="AI77" s="23"><v>1.00000000000000000</v></c><c r="AJ77" s="23"><v>1.00000000000000000</v></c><c r="AK77" s="23"><v>1.00000000000000000</v></c><c r="AL77" s="23"><v>1.00000000000000000</v></c><c r="AM77" s="23"><v>1.00000000000000000</v></c><c r="AN77" s="23"><v>1.00000000000000000</v></c><c r="AO77" s="23"><v>1.00000000000000000</v></c><c r="AP77" s="23"><v>1.00000000000000000</v></c><c r="AQ77" s="23"><v>1.00000000000000000</v></c><c r="AR77" s="23"><v>1.00000000000000000</v></c><c r="AS77" s="23"><v>1.00000000000000000</v></c><c r="AT77" s="23"><v>1.00000000000000000</v></c><c r="AU77" s="23"><v>1.00000000000000000</v></c><c r="AV77" s="23"><v>1.00000000000000000</v></c><c r="AW77" s="23"><v>1.00000000000000000</v></c><c r="AX77" s="23"><v>1.00000000000000000</v></c><c r="AY77" s="23"><v>1.00000000000000000</v></c><c r="AZ77" s="23"><v>1.00000000000000000</v></c><c r="BA77" s="23"><v>1.00000000000000000</v></c><c r="BB77" s="23"><v>1.00000000000000000</v></c><c r="BC77" s="23"><v>1.00000000000000000</v></c><c r="BD77" s="23"><v>1.00000000000000000</v></c><c r="BE77" s="8"><v>0.0</v></c><c r="BF77" s="8"><v>0.0</v></c><c r="BG77" s="8"><v>5.49903011322021480</v></c><c r="BH77" s="8"><v>30.23933219909668000</v></c><c r="BI77" s="8"><v>3.00000000000000000</v></c><c r="BJ77" s="8"><v>0.07142857462167740</v></c><c r="BK77" s="8"><v>1.00000000000000000</v></c><c r="BL77" s="8"><v>1.00000000000000000</v></c><c r="BM77" s="8"><v>0.0</v></c><c r="BN77" s="8"><v>1.00000000000000000</v></c></row>
<row r="78" spans="1:66" s="0" outlineLevel="0"><c r="A78" s="23"><v>1.00000000000000000</v></c><c r="B78" s="8"><v>75.00000000000000000</v></c><c r="C78" s="23"><v>5.00000000000000000</v></c><c r="D78" s="23"><v>1.00000000000000000</v></c><c r="E78" s="23"><v>1.00000000000000000</v></c><c r="F78" s="23"><v>1.00000000000000000</v></c><c r="G78" s="23"><v>0.0</v></c><c r="H78" s="23"><v>1.00000000000000000</v></c><c r="I78" s="23"><v>1.00000000000000000</v></c><c r="J78" s="23"><v>0.0</v></c><c r="K78" s="23"><v>1.00000000000000000</v></c><c r="L78" s="23"><v>0.0</v></c><c r="M78" s="23"><v>1.00000000000000000</v></c><c r="N78" s="23"><v>0.0</v></c><c r="O78" s="23"><v>1.00000000000000000</v></c><c r="P78" s="23"><v>0.0</v></c><c r="Q78" s="23"><v>1.00000000000000000</v></c><c r="R78" s="23"><v>1.00000000000000000</v></c><c r="S78" s="23"><v>1.00000000000000000</v></c><c r="T78" s="23"><v>1.00000000000000000</v></c><c r="U78" s="23"><v>1.00000000000000000</v></c><c r="V78" s="23"><v>0.0</v></c><c r="W78" s="23"><v>0.0</v></c><c r="X78" s="23"><v>0.0</v></c><c r="Y78" s="23"><v>0.0</v></c><c r="Z78" s="23"><v>0.0</v></c><c r="AA78" s="23"><v>0.0</v></c><c r="AB78" s="23"><v>1.00000000000000000</v></c><c r="AC78" s="23"><v>0.0</v></c><c r="AD78" s="23"><v>1.00000000000000000</v></c><c r="AE78" s="23"><v>0.0</v></c><c r="AF78" s="23"><v>0.0</v></c><c r="AG78" s="23"><v>2.00000000000000000</v></c><c r="AH78" s="23"><v>1.00000000000000000</v></c><c r="AI78" s="23"><v>2.00000000000000000</v></c><c r="AJ78" s="23"><v>2.00000000000000000</v></c><c r="AK78" s="23"><v>1.00000000000000000</v></c><c r="AL78" s="23"><v>1.00000000000000000</v></c><c r="AM78" s="23"><v>1.00000000000000000</v></c><c r="AN78" s="23"><v>1.00000000000000000</v></c><c r="AO78" s="23"><v>1.00000000000000000</v></c><c r="AP78" s="23"><v>1.00000000000000000</v></c><c r="AQ78" s="23"><v>1.00000000000000000</v></c><c r="AR78" s="23"><v>1.00000000000000000</v></c><c r="AS78" s="23"><v>1.00000000000000000</v></c><c r="AT78" s="23"><v>1.00000000000000000</v></c><c r="AU78" s="23"><v>1.00000000000000000</v></c><c r="AV78" s="23"><v>1.00000000000000000</v></c><c r="AW78" s="23"><v>1.00000000000000000</v></c><c r="AX78" s="23"><v>1.00000000000000000</v></c><c r="AY78" s="23"><v>1.00000000000000000</v></c><c r="AZ78" s="23"><v>1.00000000000000000</v></c><c r="BA78" s="23"><v>1.00000000000000000</v></c><c r="BB78" s="23"><v>1.00000000000000000</v></c><c r="BC78" s="23"><v>1.00000000000000000</v></c><c r="BD78" s="23"><v>1.00000000000000000</v></c><c r="BE78" s="8"><v>0.0</v></c><c r="BF78" s="8"><v>1.00000000000000000</v></c><c r="BG78" s="8"><v>38.49903106689453100</v></c><c r="BH78" s="8"><v>1482.17541503906250000</v></c><c r="BI78" s="8"><v>2.00000000000000000</v></c><c r="BJ78" s="8"><v>0.50000000000000000</v></c><c r="BK78" s="8"><v>1.50000000000000000</v></c><c r="BL78" s="8"><v>1.00000000000000000</v></c><c r="BM78" s="8"><v>0.0</v></c><c r="BN78" s="8"><v>2.00000000000000000</v></c></row>
<row r="79" spans="1:66" s="0" outlineLevel="0"><c r="A79" s="23"><v>1.00000000000000000</v></c><c r="B79" s="8"><v>28.00000000000000000</v></c><c r="C79" s="23"><v>5.00000000000000000</v></c><c r="D79" s="23"><v>1.00000000000000000</v></c><c r="E79" s="23"><v>1.00000000000000000</v></c><c r="F79" s="23"><v>0.0</v></c><c r="G79" s="23"><v>0.0</v></c><c r="H79" s="23"><v>1.00000000000000000</v></c><c r="I79" s="23"><v>1.00000000000000000</v></c><c r="J79" s="23"><v>0.0</v></c><c r="K79" s="23"><v>0.0</v></c><c r="L79" s="23"><v>0.0</v></c><c r="M79" s="23"><v>0.0</v></c><c r="N79" s="23"><v>0.0</v></c><c r="O79" s="23"><v>1.00000000000000000</v></c><c r="P79" s="23"><v>1.00000000000000000</v></c><c r="Q79" s="23"><v>1.00000000000000000</v></c><c r="R79" s="23"><v>1.00000000000000000</v></c><c r="S79" s="23"><v>0.0</v></c><c r="T79" s="23"><v>0.0</v></c><c r="U79" s="23"><v>0.0</v></c><c r="V79" s="23"><v>0.0</v></c><c r="W79" s="23"><v>0.0</v></c><c r="X79" s="23"><v>0.0</v></c><c r="Y79" s="23"><v>0.0</v></c><c r="Z79" s="23"><v>0.0</v></c><c r="AA79" s="23"><v>0.0</v></c><c r="AB79" s="23"><v>0.0</v></c><c r="AC79" s="23"><v>0.0</v></c><c r="AD79" s="23"><v>0.0</v></c><c r="AE79" s="23"><v>0.0</v></c><c r="AF79" s="23"><v>0.0</v></c><c r="AG79" s="23"><v>1.00000000000000000</v></c><c r="AH79" s="23"><v>1.00000000000000000</v></c><c r="AI79" s="23"><v>1.00000000000000000</v></c><c r="AJ79" s="23"><v>1.00000000000000000</v></c><c r="AK79" s="23"><v>1.00000000000000000</v></c><c r="AL79" s="23"><v>1.00000000000000000</v></c><c r="AM79" s="23"><v>1.00000000000000000</v></c><c r="AN79" s="23"><v>1.00000000000000000</v></c><c r="AO79" s="23"><v>1.00000000000000000</v></c><c r="AP79" s="23"><v>1.00000000000000000</v></c><c r="AQ79" s="23"><v>1.00000000000000000</v></c><c r="AR79" s="23"><v>1.00000000000000000</v></c><c r="AS79" s="23"><v>1.00000000000000000</v></c><c r="AT79" s="23"><v>1.00000000000000000</v></c><c r="AU79" s="23"><v>1.00000000000000000</v></c><c r="AV79" s="23"><v>1.00000000000000000</v></c><c r="AW79" s="23"><v>1.00000000000000000</v></c><c r="AX79" s="23"><v>1.00000000000000000</v></c><c r="AY79" s="23"><v>1.00000000000000000</v></c><c r="AZ79" s="23"><v>1.00000000000000000</v></c><c r="BA79" s="23"><v>1.00000000000000000</v></c><c r="BB79" s="23"><v>1.00000000000000000</v></c><c r="BC79" s="23"><v>1.00000000000000000</v></c><c r="BD79" s="23"><v>1.00000000000000000</v></c><c r="BE79" s="8"><v>0.0</v></c><c r="BF79" s="8"><v>0.0</v></c><c r="BG79" s="8"><v>-8.50096988677978520</v></c><c r="BH79" s="8"><v>72.26648712158203100</v></c><c r="BI79" s="8"><v>3.00000000000000000</v></c><c r="BJ79" s="8"><v>0.25000000000000000</v></c><c r="BK79" s="8"><v>1.00000000000000000</v></c><c r="BL79" s="8"><v>1.00000000000000000</v></c><c r="BM79" s="8"><v>0.0</v></c><c r="BN79" s="8"><v>1.00000000000000000</v></c></row>
<row r="80" spans="1:66" s="0" outlineLevel="0"><c r="A80" s="23"><v>1.00000000000000000</v></c><c r="B80" s="8"><v>20.00000000000000000</v></c><c r="C80" s="23"><v>5.00000000000000000</v></c><c r="D80" s="23"><v>1.00000000000000000</v></c><c r="E80" s="23"><v>1.00000000000000000</v></c><c r="F80" s="23"><v>0.0</v></c><c r="G80" s="23"><v>0.0</v></c><c r="H80" s="23"><v>0.0</v></c><c r="I80" s="23"><v>0.0</v></c><c r="J80" s="23"><v>0.0</v></c><c r="K80" s="23"><v>0.0</v></c><c r="L80" s="23"><v>0.0</v></c><c r="M80" s="23"><v>0.0</v></c><c r="N80" s="23"><v>0.0</v></c><c r="O80" s="23"><v>0.0</v></c><c r="P80" s="23"><v>0.0</v></c><c r="Q80" s="23"><v>0.0</v></c><c r="R80" s="23"><v>0.0</v></c><c r="S80" s="23"><v>0.0</v></c><c r="T80" s="23"><v>0.0</v></c><c r="U80" s="23"><v>0.0</v></c><c r="V80" s="23"><v>0.0</v></c><c r="W80" s="23"><v>0.0</v></c><c r="X80" s="23"><v>0.0</v></c><c r="Y80" s="23"><v>0.0</v></c><c r="Z80" s="23"><v>0.0</v></c><c r="AA80" s="23"><v>0.0</v></c><c r="AB80" s="23"><v>0.0</v></c><c r="AC80" s="23"><v>0.0</v></c><c r="AD80" s="23"><v>0.0</v></c><c r="AE80" s="23"><v>0.0</v></c><c r="AF80" s="23"><v>0.0</v></c><c r="AG80" s="23"><v>1.00000000000000000</v></c><c r="AH80" s="23"><v>1.00000000000000000</v></c><c r="AI80" s="23"><v>1.00000000000000000</v></c><c r="AJ80" s="23"><v>1.00000000000000000</v></c><c r="AK80" s="23"><v>1.00000000000000000</v></c><c r="AL80" s="23"><v>1.00000000000000000</v></c><c r="AM80" s="23"><v>1.00000000000000000</v></c><c r="AN80" s="23"><v>1.00000000000000000</v></c><c r="AO80" s="23"><v>1.00000000000000000</v></c><c r="AP80" s="23"><v>1.00000000000000000</v></c><c r="AQ80" s="23"><v>1.00000000000000000</v></c><c r="AR80" s="23"><v>1.00000000000000000</v></c><c r="AS80" s="23"><v>1.00000000000000000</v></c><c r="AT80" s="23"><v>1.00000000000000000</v></c><c r="AU80" s="23"><v>1.00000000000000000</v></c><c r="AV80" s="23"><v>1.00000000000000000</v></c><c r="AW80" s="23"><v>1.00000000000000000</v></c><c r="AX80" s="23"><v>1.00000000000000000</v></c><c r="AY80" s="23"><v>1.00000000000000000</v></c><c r="AZ80" s="23"><v>1.00000000000000000</v></c><c r="BA80" s="23"><v>1.00000000000000000</v></c><c r="BB80" s="23"><v>1.00000000000000000</v></c><c r="BC80" s="23"><v>1.00000000000000000</v></c><c r="BD80" s="23"><v>1.00000000000000000</v></c><c r="BE80" s="8"><v>1.00000000000000000</v></c><c r="BF80" s="8"><v>0.0</v></c><c r="BG80" s="8"><v>-16.50097084045410200</v></c><c r="BH80" s="8"><v>272.28204345703125000</v></c><c r="BI80" s="8"><v>2.00000000000000000</v></c><c r="BJ80" s="8"><v>0.03571428731083870</v></c><c r="BK80" s="8"><v>1.00000000000000000</v></c><c r="BL80" s="8"><v>1.00000000000000000</v></c><c r="BM80" s="8"><v>0.0</v></c><c r="BN80" s="8"><v>1.00000000000000000</v></c></row>
<row r="81" spans="1:66" s="0" outlineLevel="0"><c r="A81" s="23"><v>1.00000000000000000</v></c><c r="B81" s="8"><v>18.00000000000000000</v></c><c r="C81" s="23"><v>5.00000000000000000</v></c><c r="D81" s="23"><v>98.00000000000000000</v></c><c r="E81" s="23"><v>0.0</v></c><c r="F81" s="23"><v>0.0</v></c><c r="G81" s="23"><v>0.0</v></c><c r="H81" s="23"><v>1.00000000000000000</v></c><c r="I81" s="23"><v>1.00000000000000000</v></c><c r="J81" s="23"><v>0.0</v></c><c r="K81" s="23"><v>1.00000000000000000</v></c><c r="L81" s="23"><v>0.0</v></c><c r="M81" s="23"><v>1.00000000000000000</v></c><c r="N81" s="23"><v>0.0</v></c><c r="O81" s="23"><v>1.00000000000000000</v></c><c r="P81" s="23"><v>1.00000000000000000</v></c><c r="Q81" s="23"><v>1.00000000000000000</v></c><c r="R81" s="23"><v>1.00000000000000000</v></c><c r="S81" s="23"><v>1.00000000000000000</v></c><c r="T81" s="23"><v>1.00000000000000000</v></c><c r="U81" s="23"><v>1.00000000000000000</v></c><c r="V81" s="23"><v>0.0</v></c><c r="W81" s="23"><v>0.0</v></c><c r="X81" s="23"><v>0.0</v></c><c r="Y81" s="23"><v>1.00000000000000000</v></c><c r="Z81" s="23"><v>0.0</v></c><c r="AA81" s="23"><v>0.0</v></c><c r="AB81" s="23"><v>1.00000000000000000</v></c><c r="AC81" s="23"><v>0.0</v></c><c r="AD81" s="23"><v>1.00000000000000000</v></c><c r="AE81" s="23"><v>0.0</v></c><c r="AF81" s="23"><v>0.0</v></c><c r="AG81" s="23"><v>1.00000000000000000</v></c><c r="AH81" s="23"><v>1.00000000000000000</v></c><c r="AI81" s="23"><v>1.00000000000000000</v></c><c r="AJ81" s="23"><v>1.00000000000000000</v></c><c r="AK81" s="23"><v>1.00000000000000000</v></c><c r="AL81" s="23"><v>1.00000000000000000</v></c><c r="AM81" s="23"><v>1.00000000000000000</v></c><c r="AN81" s="23"><v>1.00000000000000000</v></c><c r="AO81" s="23"><v>1.00000000000000000</v></c><c r="AP81" s="23"><v>1.00000000000000000</v></c><c r="AQ81" s="23"><v>4.00000000000000000</v></c><c r="AR81" s="23"><v>1.00000000000000000</v></c><c r="AS81" s="23"><v>1.00000000000000000</v></c><c r="AT81" s="23"><v>1.00000000000000000</v></c><c r="AU81" s="23"><v>1.00000000000000000</v></c><c r="AV81" s="23"><v>1.00000000000000000</v></c><c r="AW81" s="23"><v>1.00000000000000000</v></c><c r="AX81" s="23"><v>3.00000000000000000</v></c><c r="AY81" s="23"><v>1.00000000000000000</v></c><c r="AZ81" s="23"><v>1.00000000000000000</v></c><c r="BA81" s="23"><v>1.00000000000000000</v></c><c r="BB81" s="23"><v>1.00000000000000000</v></c><c r="BC81" s="23"><v>4.00000000000000000</v></c><c r="BD81" s="23"><v>1.00000000000000000</v></c><c r="BE81" s="8"><v>1.00000000000000000</v></c><c r="BF81" s="8"><v>1.00000000000000000</v></c><c r="BG81" s="8"><v>-18.50097084045410200</v></c><c r="BH81" s="8"><v>342.28591918945312000</v></c><c r="BI81" s="8"><v>3.00000000000000000</v></c><c r="BJ81" s="8"><v>0.50000000000000000</v></c><c r="BK81" s="8"><v>1.00000000000000000</v></c><c r="BL81" s="8"><v>1.44444441795349120</v></c><c r="BM81" s="1" t="e"><v>#NULL!</v></c><c r="BN81" s="8"><v>1.00000000000000000</v></c></row>
<row r="82" spans="1:66" s="0" outlineLevel="0"><c r="A82" s="23"><v>1.00000000000000000</v></c><c r="B82" s="8"><v>41.00000000000000000</v></c><c r="C82" s="23"><v>5.00000000000000000</v></c><c r="D82" s="23"><v>1.00000000000000000</v></c><c r="E82" s="23"><v>1.00000000000000000</v></c><c r="F82" s="23"><v>0.0</v></c><c r="G82" s="23"><v>0.0</v></c><c r="H82" s="23"><v>0.0</v></c><c r="I82" s="23"><v>0.0</v></c><c r="J82" s="23"><v>0.0</v></c><c r="K82" s="23"><v>0.0</v></c><c r="L82" s="23"><v>0.0</v></c><c r="M82" s="23"><v>0.0</v></c><c r="N82" s="23"><v>0.0</v></c><c r="O82" s="23"><v>0.0</v></c><c r="P82" s="23"><v>0.0</v></c><c r="Q82" s="23"><v>0.0</v></c><c r="R82" s="23"><v>0.0</v></c><c r="S82" s="23"><v>0.0</v></c><c r="T82" s="23"><v>0.0</v></c><c r="U82" s="23"><v>0.0</v></c><c r="V82" s="23"><v>0.0</v></c><c r="W82" s="23"><v>0.0</v></c><c r="X82" s="23"><v>0.0</v></c><c r="Y82" s="23"><v>0.0</v></c><c r="Z82" s="23"><v>0.0</v></c><c r="AA82" s="23"><v>0.0</v></c><c r="AB82" s="23"><v>0.0</v></c><c r="AC82" s="23"><v>0.0</v></c><c r="AD82" s="23"><v>0.0</v></c><c r="AE82" s="23"><v>0.0</v></c><c r="AF82" s="23"><v>0.0</v></c><c r="AG82" s="23"><v>1.00000000000000000</v></c><c r="AH82" s="23"><v>1.00000000000000000</v></c><c r="AI82" s="23"><v>2.00000000000000000</v></c><c r="AJ82" s="23"><v>2.00000000000000000</v></c><c r="AK82" s="23"><v>1.00000000000000000</v></c><c r="AL82" s="23"><v>1.00000000000000000</v></c><c r="AM82" s="23"><v>1.00000000000000000</v></c><c r="AN82" s="23"><v>1.00000000000000000</v></c><c r="AO82" s="23"><v>1.00000000000000000</v></c><c r="AP82" s="23"><v>1.00000000000000000</v></c><c r="AQ82" s="23"><v>1.00000000000000000</v></c><c r="AR82" s="23"><v>1.00000000000000000</v></c><c r="AS82" s="23"><v>1.00000000000000000</v></c><c r="AT82" s="23"><v>1.00000000000000000</v></c><c r="AU82" s="23"><v>1.00000000000000000</v></c><c r="AV82" s="23"><v>1.00000000000000000</v></c><c r="AW82" s="23"><v>1.00000000000000000</v></c><c r="AX82" s="23"><v>1.00000000000000000</v></c><c r="AY82" s="23"><v>1.00000000000000000</v></c><c r="AZ82" s="23"><v>1.00000000000000000</v></c><c r="BA82" s="23"><v>1.00000000000000000</v></c><c r="BB82" s="23"><v>1.00000000000000000</v></c><c r="BC82" s="23"><v>1.00000000000000000</v></c><c r="BD82" s="23"><v>1.00000000000000000</v></c><c r="BE82" s="8"><v>0.0</v></c><c r="BF82" s="8"><v>0.0</v></c><c r="BG82" s="8"><v>4.49903011322021480</v></c><c r="BH82" s="8"><v>20.24127197265625000</v></c><c r="BI82" s="8"><v>1.00000000000000000</v></c><c r="BJ82" s="8"><v>0.03571428731083870</v></c><c r="BK82" s="8"><v>1.33333337306976320</v></c><c r="BL82" s="8"><v>1.00000000000000000</v></c><c r="BM82" s="8"><v>0.0</v></c><c r="BN82" s="8"><v>2.00000000000000000</v></c></row>
<row r="83" spans="1:66" s="0" outlineLevel="0"><c r="A83" s="23"><v>1.00000000000000000</v></c><c r="B83" s="8"><v>50.00000000000000000</v></c><c r="C83" s="23"><v>5.00000000000000000</v></c><c r="D83" s="23"><v>1.00000000000000000</v></c><c r="E83" s="23"><v>1.00000000000000000</v></c><c r="F83" s="23"><v>1.00000000000000000</v></c><c r="G83" s="23"><v>0.0</v></c><c r="H83" s="23"><v>1.00000000000000000</v></c><c r="I83" s="23"><v>1.00000000000000000</v></c><c r="J83" s="23"><v>1.00000000000000000</v></c><c r="K83" s="23"><v>1.00000000000000000</v></c><c r="L83" s="23"><v>1.00000000000000000</v></c><c r="M83" s="23"><v>1.00000000000000000</v></c><c r="N83" s="23"><v>0.0</v></c><c r="O83" s="23"><v>1.00000000000000000</v></c><c r="P83" s="23"><v>0.0</v></c><c r="Q83" s="23"><v>1.00000000000000000</v></c><c r="R83" s="23"><v>1.00000000000000000</v></c><c r="S83" s="23"><v>1.00000000000000000</v></c><c r="T83" s="23"><v>1.00000000000000000</v></c><c r="U83" s="23"><v>1.00000000000000000</v></c><c r="V83" s="23"><v>0.0</v></c><c r="W83" s="23"><v>0.0</v></c><c r="X83" s="23"><v>0.0</v></c><c r="Y83" s="23"><v>0.0</v></c><c r="Z83" s="23"><v>0.0</v></c><c r="AA83" s="23"><v>0.0</v></c><c r="AB83" s="23"><v>1.00000000000000000</v></c><c r="AC83" s="23"><v>0.0</v></c><c r="AD83" s="23"><v>1.00000000000000000</v></c><c r="AE83" s="23"><v>0.0</v></c><c r="AF83" s="23"><v>1.00000000000000000</v></c><c r="AG83" s="23"><v>1.00000000000000000</v></c><c r="AH83" s="23"><v>1.00000000000000000</v></c><c r="AI83" s="23"><v>1.00000000000000000</v></c><c r="AJ83" s="23"><v>1.00000000000000000</v></c><c r="AK83" s="23"><v>1.00000000000000000</v></c><c r="AL83" s="23"><v>1.00000000000000000</v></c><c r="AM83" s="23"><v>1.00000000000000000</v></c><c r="AN83" s="23"><v>1.00000000000000000</v></c><c r="AO83" s="23"><v>1.00000000000000000</v></c><c r="AP83" s="23"><v>1.00000000000000000</v></c><c r="AQ83" s="23"><v>1.00000000000000000</v></c><c r="AR83" s="23"><v>1.00000000000000000</v></c><c r="AS83" s="23"><v>1.00000000000000000</v></c><c r="AT83" s="23"><v>1.00000000000000000</v></c><c r="AU83" s="23"><v>1.00000000000000000</v></c><c r="AV83" s="23"><v>1.00000000000000000</v></c><c r="AW83" s="23"><v>4.00000000000000000</v></c><c r="AX83" s="23"><v>1.00000000000000000</v></c><c r="AY83" s="23"><v>1.00000000000000000</v></c><c r="AZ83" s="23"><v>1.00000000000000000</v></c><c r="BA83" s="23"><v>1.00000000000000000</v></c><c r="BB83" s="23"><v>1.00000000000000000</v></c><c r="BC83" s="23"><v>1.00000000000000000</v></c><c r="BD83" s="23"><v>1.00000000000000000</v></c><c r="BE83" s="8"><v>0.0</v></c><c r="BF83" s="8"><v>1.00000000000000000</v></c><c r="BG83" s="8"><v>13.49903011322021500</v></c><c r="BH83" s="8"><v>182.22381591796875000</v></c><c r="BI83" s="8"><v>4.00000000000000000</v></c><c r="BJ83" s="8"><v>0.60714286565780640</v></c><c r="BK83" s="8"><v>1.00000000000000000</v></c><c r="BL83" s="8"><v>1.16666662693023680</v></c><c r="BM83" s="8"><v>0.0</v></c><c r="BN83" s="8"><v>1.00000000000000000</v></c></row>
<row r="84" spans="1:66" s="0" outlineLevel="0"><c r="A84" s="23"><v>1.00000000000000000</v></c><c r="B84" s="8"><v>38.00000000000000000</v></c><c r="C84" s="23"><v>5.00000000000000000</v></c><c r="D84" s="23"><v>1.00000000000000000</v></c><c r="E84" s="23"><v>1.00000000000000000</v></c><c r="F84" s="23"><v>0.0</v></c><c r="G84" s="23"><v>1.00000000000000000</v></c><c r="H84" s="23"><v>1.00000000000000000</v></c><c r="I84" s="23"><v>1.00000000000000000</v></c><c r="J84" s="23"><v>1.00000000000000000</v></c><c r="K84" s="23"><v>1.00000000000000000</v></c><c r="L84" s="23"><v>1.00000000000000000</v></c><c r="M84" s="23"><v>1.00000000000000000</v></c><c r="N84" s="23"><v>0.0</v></c><c r="O84" s="23"><v>1.00000000000000000</v></c><c r="P84" s="23"><v>0.0</v></c><c r="Q84" s="23"><v>1.00000000000000000</v></c><c r="R84" s="23"><v>1.00000000000000000</v></c><c r="S84" s="23"><v>1.00000000000000000</v></c><c r="T84" s="23"><v>1.00000000000000000</v></c><c r="U84" s="23"><v>1.00000000000000000</v></c><c r="V84" s="23"><v>0.0</v></c><c r="W84" s="23"><v>0.0</v></c><c r="X84" s="23"><v>1.00000000000000000</v></c><c r="Y84" s="23"><v>1.00000000000000000</v></c><c r="Z84" s="23"><v>0.0</v></c><c r="AA84" s="23"><v>0.0</v></c><c r="AB84" s="23"><v>1.00000000000000000</v></c><c r="AC84" s="23"><v>0.0</v></c><c r="AD84" s="23"><v>1.00000000000000000</v></c><c r="AE84" s="23"><v>0.0</v></c><c r="AF84" s="23"><v>0.0</v></c><c r="AG84" s="23"><v>1.00000000000000000</v></c><c r="AH84" s="23"><v>1.00000000000000000</v></c><c r="AI84" s="23"><v>1.00000000000000000</v></c><c r="AJ84" s="23"><v>1.00000000000000000</v></c><c r="AK84" s="23"><v>1.00000000000000000</v></c><c r="AL84" s="23"><v>1.00000000000000000</v></c><c r="AM84" s="23"><v>3.00000000000000000</v></c><c r="AN84" s="23"><v>1.00000000000000000</v></c><c r="AO84" s="23"><v>1.00000000000000000</v></c><c r="AP84" s="23"><v>1.00000000000000000</v></c><c r="AQ84" s="23"><v>3.00000000000000000</v></c><c r="AR84" s="23"><v>1.00000000000000000</v></c><c r="AS84" s="23"><v>3.00000000000000000</v></c><c r="AT84" s="23"><v>3.00000000000000000</v></c><c r="AU84" s="23"><v>1.00000000000000000</v></c><c r="AV84" s="23"><v>1.00000000000000000</v></c><c r="AW84" s="23"><v>1.00000000000000000</v></c><c r="AX84" s="23"><v>1.00000000000000000</v></c><c r="AY84" s="23"><v>1.00000000000000000</v></c><c r="AZ84" s="23"><v>1.00000000000000000</v></c><c r="BA84" s="23"><v>3.00000000000000000</v></c><c r="BB84" s="23"><v>3.00000000000000000</v></c><c r="BC84" s="23"><v>3.00000000000000000</v></c><c r="BD84" s="23"><v>1.00000000000000000</v></c><c r="BE84" s="8"><v>1.00000000000000000</v></c><c r="BF84" s="8"><v>1.00000000000000000</v></c><c r="BG84" s="8"><v>1.49902999401092530</v></c><c r="BH84" s="8"><v>2.24709081649780270</v></c><c r="BI84" s="8"><v>4.00000000000000000</v></c><c r="BJ84" s="8"><v>0.64285713434219360</v></c><c r="BK84" s="8"><v>1.00000000000000000</v></c><c r="BL84" s="8"><v>1.77777779102325440</v></c><c r="BM84" s="8"><v>0.0</v></c><c r="BN84" s="8"><v>1.00000000000000000</v></c></row>
<row r="85" spans="1:66" s="0" outlineLevel="0"><c r="A85" s="23"><v>1.00000000000000000</v></c><c r="B85" s="8"><v>54.00000000000000000</v></c><c r="C85" s="23"><v>5.00000000000000000</v></c><c r="D85" s="23"><v>1.00000000000000000</v></c><c r="E85" s="23"><v>0.0</v></c><c r="F85" s="23"><v>0.0</v></c><c r="G85" s="23"><v>0.0</v></c><c r="H85" s="23"><v>0.0</v></c><c r="I85" s="23"><v>0.0</v></c><c r="J85" s="23"><v>0.0</v></c><c r="K85" s="23"><v>0.0</v></c><c r="L85" s="23"><v>0.0</v></c><c r="M85" s="23"><v>0.0</v></c><c r="N85" s="23"><v>0.0</v></c><c r="O85" s="23"><v>0.0</v></c><c r="P85" s="23"><v>0.0</v></c><c r="Q85" s="23"><v>0.0</v></c><c r="R85" s="23"><v>0.0</v></c><c r="S85" s="23"><v>0.0</v></c><c r="T85" s="23"><v>0.0</v></c><c r="U85" s="23"><v>0.0</v></c><c r="V85" s="23"><v>0.0</v></c><c r="W85" s="23"><v>0.0</v></c><c r="X85" s="23"><v>0.0</v></c><c r="Y85" s="23"><v>0.0</v></c><c r="Z85" s="23"><v>0.0</v></c><c r="AA85" s="23"><v>0.0</v></c><c r="AB85" s="23"><v>1.00000000000000000</v></c><c r="AC85" s="23"><v>0.0</v></c><c r="AD85" s="23"><v>0.0</v></c><c r="AE85" s="23"><v>0.0</v></c><c r="AF85" s="23"><v>0.0</v></c><c r="AG85" s="23"><v>1.00000000000000000</v></c><c r="AH85" s="23"><v>1.00000000000000000</v></c><c r="AI85" s="23"><v>1.00000000000000000</v></c><c r="AJ85" s="23"><v>1.00000000000000000</v></c><c r="AK85" s="23"><v>1.00000000000000000</v></c><c r="AL85" s="23"><v>1.00000000000000000</v></c><c r="AM85" s="23"><v>1.00000000000000000</v></c><c r="AN85" s="23"><v>4.00000000000000000</v></c><c r="AO85" s="23"><v>1.00000000000000000</v></c><c r="AP85" s="23"><v>1.00000000000000000</v></c><c r="AQ85" s="23"><v>3.00000000000000000</v></c><c r="AR85" s="23"><v>3.00000000000000000</v></c><c r="AS85" s="23"><v>1.00000000000000000</v></c><c r="AT85" s="23"><v>3.00000000000000000</v></c><c r="AU85" s="23"><v>1.00000000000000000</v></c><c r="AV85" s="23"><v>4.00000000000000000</v></c><c r="AW85" s="23"><v>2.00000000000000000</v></c><c r="AX85" s="23"><v>1.00000000000000000</v></c><c r="AY85" s="23"><v>2.00000000000000000</v></c><c r="AZ85" s="23"><v>4.00000000000000000</v></c><c r="BA85" s="23"><v>4.00000000000000000</v></c><c r="BB85" s="23"><v>2.00000000000000000</v></c><c r="BC85" s="23"><v>1.00000000000000000</v></c><c r="BD85" s="23"><v>4.00000000000000000</v></c><c r="BE85" s="8"><v>0.0</v></c><c r="BF85" s="8"><v>0.0</v></c><c r="BG85" s="8"><v>17.49902915954589800</v></c><c r="BH85" s="8"><v>306.21603393554687000</v></c><c r="BI85" s="8"><v>1.00000000000000000</v></c><c r="BJ85" s="8"><v>0.03571428731083870</v></c><c r="BK85" s="8"><v>1.00000000000000000</v></c><c r="BL85" s="8"><v>2.33333325386047360</v></c><c r="BM85" s="8"><v>0.0</v></c><c r="BN85" s="8"><v>1.00000000000000000</v></c></row>
<row r="86" spans="1:66" s="0" outlineLevel="0"><c r="A86" s="23"><v>1.00000000000000000</v></c><c r="B86" s="8"><v>49.00000000000000000</v></c><c r="C86" s="23"><v>4.00000000000000000</v></c><c r="D86" s="23"><v>1.00000000000000000</v></c><c r="E86" s="23"><v>0.0</v></c><c r="F86" s="23"><v>0.0</v></c><c r="G86" s="23"><v>0.0</v></c><c r="H86" s="23"><v>0.0</v></c><c r="I86" s="23"><v>0.0</v></c><c r="J86" s="23"><v>0.0</v></c><c r="K86" s="23"><v>0.0</v></c><c r="L86" s="23"><v>0.0</v></c><c r="M86" s="23"><v>0.0</v></c><c r="N86" s="23"><v>0.0</v></c><c r="O86" s="23"><v>0.0</v></c><c r="P86" s="23"><v>0.0</v></c><c r="Q86" s="23"><v>0.0</v></c><c r="R86" s="23"><v>1.00000000000000000</v></c><c r="S86" s="23"><v>0.0</v></c><c r="T86" s="23"><v>0.0</v></c><c r="U86" s="23"><v>0.0</v></c><c r="V86" s="23"><v>0.0</v></c><c r="W86" s="23"><v>0.0</v></c><c r="X86" s="23"><v>0.0</v></c><c r="Y86" s="23"><v>0.0</v></c><c r="Z86" s="23"><v>0.0</v></c><c r="AA86" s="23"><v>0.0</v></c><c r="AB86" s="23"><v>0.0</v></c><c r="AC86" s="23"><v>0.0</v></c><c r="AD86" s="23"><v>0.0</v></c><c r="AE86" s="23"><v>0.0</v></c><c r="AF86" s="23"><v>0.0</v></c><c r="AG86" s="23"><v>1.00000000000000000</v></c><c r="AH86" s="23"><v>1.00000000000000000</v></c><c r="AI86" s="23"><v>1.00000000000000000</v></c><c r="AJ86" s="23"><v>3.00000000000000000</v></c><c r="AK86" s="23"><v>1.00000000000000000</v></c><c r="AL86" s="23"><v>1.00000000000000000</v></c><c r="AM86" s="23"><v>5.00000000000000000</v></c><c r="AN86" s="23"><v>5.00000000000000000</v></c><c r="AO86" s="23"><v>5.00000000000000000</v></c><c r="AP86" s="23"><v>3.00000000000000000</v></c><c r="AQ86" s="23"><v>5.00000000000000000</v></c><c r="AR86" s="23"><v>5.00000000000000000</v></c><c r="AS86" s="23"><v>5.00000000000000000</v></c><c r="AT86" s="23"><v>5.00000000000000000</v></c><c r="AU86" s="23"><v>3.00000000000000000</v></c><c r="AV86" s="1" t="e"><v>#NULL!</v></c><c r="AW86" s="23"><v>4.00000000000000000</v></c><c r="AX86" s="23"><v>3.00000000000000000</v></c><c r="AY86" s="1" t="e"><v>#NULL!</v></c><c r="AZ86" s="23"><v>5.00000000000000000</v></c><c r="BA86" s="23"><v>5.00000000000000000</v></c><c r="BB86" s="23"><v>3.00000000000000000</v></c><c r="BC86" s="23"><v>5.00000000000000000</v></c><c r="BD86" s="23"><v>4.00000000000000000</v></c><c r="BE86" s="8"><v>1.00000000000000000</v></c><c r="BF86" s="8"><v>1.00000000000000000</v></c><c r="BG86" s="8"><v>12.49903011322021500</v></c><c r="BH86" s="8"><v>156.22575378417969000</v></c><c r="BI86" s="8"><v>2.00000000000000000</v></c><c r="BJ86" s="8"><v>0.03571428731083870</v></c><c r="BK86" s="8"><v>1.33333337306976320</v></c><c r="BL86" s="1" t="e"><v>#NULL!</v></c><c r="BM86" s="8"><v>0.0</v></c><c r="BN86" s="8"><v>2.00000000000000000</v></c></row>
<row r="87" spans="1:66" s="0" outlineLevel="0"><c r="A87" s="23"><v>1.00000000000000000</v></c><c r="B87" s="8"><v>49.00000000000000000</v></c><c r="C87" s="23"><v>5.00000000000000000</v></c><c r="D87" s="23"><v>1.00000000000000000</v></c><c r="E87" s="23"><v>1.00000000000000000</v></c><c r="F87" s="23"><v>0.0</v></c><c r="G87" s="23"><v>0.0</v></c><c r="H87" s="23"><v>0.0</v></c><c r="I87" s="23"><v>0.0</v></c><c r="J87" s="23"><v>0.0</v></c><c r="K87" s="23"><v>0.0</v></c><c r="L87" s="23"><v>0.0</v></c><c r="M87" s="23"><v>0.0</v></c><c r="N87" s="23"><v>0.0</v></c><c r="O87" s="23"><v>0.0</v></c><c r="P87" s="23"><v>0.0</v></c><c r="Q87" s="23"><v>0.0</v></c><c r="R87" s="23"><v>0.0</v></c><c r="S87" s="23"><v>0.0</v></c><c r="T87" s="23"><v>0.0</v></c><c r="U87" s="23"><v>0.0</v></c><c r="V87" s="23"><v>0.0</v></c><c r="W87" s="23"><v>0.0</v></c><c r="X87" s="23"><v>0.0</v></c><c r="Y87" s="23"><v>0.0</v></c><c r="Z87" s="23"><v>0.0</v></c><c r="AA87" s="23"><v>0.0</v></c><c r="AB87" s="23"><v>0.0</v></c><c r="AC87" s="23"><v>0.0</v></c><c r="AD87" s="23"><v>0.0</v></c><c r="AE87" s="23"><v>0.0</v></c><c r="AF87" s="23"><v>0.0</v></c><c r="AG87" s="23"><v>2.00000000000000000</v></c><c r="AH87" s="23"><v>2.00000000000000000</v></c><c r="AI87" s="23"><v>2.00000000000000000</v></c><c r="AJ87" s="23"><v>1.00000000000000000</v></c><c r="AK87" s="23"><v>1.00000000000000000</v></c><c r="AL87" s="23"><v>1.00000000000000000</v></c><c r="AM87" s="23"><v>1.00000000000000000</v></c><c r="AN87" s="23"><v>1.00000000000000000</v></c><c r="AO87" s="23"><v>1.00000000000000000</v></c><c r="AP87" s="23"><v>1.00000000000000000</v></c><c r="AQ87" s="23"><v>1.00000000000000000</v></c><c r="AR87" s="23"><v>1.00000000000000000</v></c><c r="AS87" s="23"><v>2.00000000000000000</v></c><c r="AT87" s="23"><v>2.00000000000000000</v></c><c r="AU87" s="23"><v>2.00000000000000000</v></c><c r="AV87" s="23"><v>2.00000000000000000</v></c><c r="AW87" s="23"><v>2.00000000000000000</v></c><c r="AX87" s="23"><v>2.00000000000000000</v></c><c r="AY87" s="23"><v>2.00000000000000000</v></c><c r="AZ87" s="23"><v>2.00000000000000000</v></c><c r="BA87" s="23"><v>1.00000000000000000</v></c><c r="BB87" s="23"><v>1.00000000000000000</v></c><c r="BC87" s="23"><v>1.00000000000000000</v></c><c r="BD87" s="23"><v>2.00000000000000000</v></c><c r="BE87" s="8"><v>0.0</v></c><c r="BF87" s="8"><v>0.0</v></c><c r="BG87" s="8"><v>12.49903011322021500</v></c><c r="BH87" s="8"><v>156.22575378417969000</v></c><c r="BI87" s="8"><v>1.00000000000000000</v></c><c r="BJ87" s="8"><v>0.03571428731083870</v></c><c r="BK87" s="8"><v>1.50000000000000000</v></c><c r="BL87" s="8"><v>1.50000000000000000</v></c><c r="BM87" s="8"><v>0.0</v></c><c r="BN87" s="8"><v>2.00000000000000000</v></c></row>
<row r="88" spans="1:66" s="0" outlineLevel="0"><c r="A88" s="23"><v>1.00000000000000000</v></c><c r="B88" s="8"><v>48.00000000000000000</v></c><c r="C88" s="23"><v>5.00000000000000000</v></c><c r="D88" s="23"><v>1.00000000000000000</v></c><c r="E88" s="23"><v>1.00000000000000000</v></c><c r="F88" s="23"><v>0.0</v></c><c r="G88" s="23"><v>0.0</v></c><c r="H88" s="23"><v>0.0</v></c><c r="I88" s="23"><v>0.0</v></c><c r="J88" s="23"><v>0.0</v></c><c r="K88" s="23"><v>1.00000000000000000</v></c><c r="L88" s="23"><v>1.00000000000000000</v></c><c r="M88" s="23"><v>1.00000000000000000</v></c><c r="N88" s="23"><v>0.0</v></c><c r="O88" s="23"><v>1.00000000000000000</v></c><c r="P88" s="23"><v>1.00000000000000000</v></c><c r="Q88" s="23"><v>1.00000000000000000</v></c><c r="R88" s="23"><v>1.00000000000000000</v></c><c r="S88" s="23"><v>1.00000000000000000</v></c><c r="T88" s="23"><v>1.00000000000000000</v></c><c r="U88" s="23"><v>1.00000000000000000</v></c><c r="V88" s="23"><v>0.0</v></c><c r="W88" s="23"><v>0.0</v></c><c r="X88" s="23"><v>0.0</v></c><c r="Y88" s="23"><v>0.0</v></c><c r="Z88" s="23"><v>0.0</v></c><c r="AA88" s="23"><v>0.0</v></c><c r="AB88" s="23"><v>1.00000000000000000</v></c><c r="AC88" s="23"><v>0.0</v></c><c r="AD88" s="23"><v>0.0</v></c><c r="AE88" s="23"><v>0.0</v></c><c r="AF88" s="23"><v>0.0</v></c><c r="AG88" s="23"><v>1.00000000000000000</v></c><c r="AH88" s="23"><v>1.00000000000000000</v></c><c r="AI88" s="23"><v>1.00000000000000000</v></c><c r="AJ88" s="23"><v>1.00000000000000000</v></c><c r="AK88" s="23"><v>1.00000000000000000</v></c><c r="AL88" s="23"><v>1.00000000000000000</v></c><c r="AM88" s="23"><v>4.00000000000000000</v></c><c r="AN88" s="23"><v>4.00000000000000000</v></c><c r="AO88" s="23"><v>1.00000000000000000</v></c><c r="AP88" s="23"><v>1.00000000000000000</v></c><c r="AQ88" s="23"><v>4.00000000000000000</v></c><c r="AR88" s="23"><v>4.00000000000000000</v></c><c r="AS88" s="23"><v>1.00000000000000000</v></c><c r="AT88" s="23"><v>1.00000000000000000</v></c><c r="AU88" s="23"><v>5.00000000000000000</v></c><c r="AV88" s="23"><v>4.00000000000000000</v></c><c r="AW88" s="23"><v>4.00000000000000000</v></c><c r="AX88" s="23"><v>4.00000000000000000</v></c><c r="AY88" s="23"><v>4.00000000000000000</v></c><c r="AZ88" s="23"><v>1.00000000000000000</v></c><c r="BA88" s="23"><v>4.00000000000000000</v></c><c r="BB88" s="23"><v>1.00000000000000000</v></c><c r="BC88" s="23"><v>4.00000000000000000</v></c><c r="BD88" s="23"><v>4.00000000000000000</v></c><c r="BE88" s="8"><v>0.0</v></c><c r="BF88" s="8"><v>1.00000000000000000</v></c><c r="BG88" s="8"><v>11.49903011322021500</v></c><c r="BH88" s="8"><v>132.22769165039062000</v></c><c r="BI88" s="8"><v>3.00000000000000000</v></c><c r="BJ88" s="8"><v>0.42857143282890320</v></c><c r="BK88" s="8"><v>1.00000000000000000</v></c><c r="BL88" s="8"><v>3.05555558204650880</v></c><c r="BM88" s="8"><v>0.0</v></c><c r="BN88" s="8"><v>1.00000000000000000</v></c></row>
<row r="89" spans="1:66" s="0" outlineLevel="0"><c r="A89" s="23"><v>1.00000000000000000</v></c><c r="B89" s="8"><v>82.00000000000000000</v></c><c r="C89" s="23"><v>3.00000000000000000</v></c><c r="D89" s="23"><v>2.00000000000000000</v></c><c r="E89" s="23"><v>1.00000000000000000</v></c><c r="F89" s="23"><v>0.0</v></c><c r="G89" s="23"><v>0.0</v></c><c r="H89" s="23"><v>1.00000000000000000</v></c><c r="I89" s="23"><v>1.00000000000000000</v></c><c r="J89" s="23"><v>1.00000000000000000</v></c><c r="K89" s="23"><v>1.00000000000000000</v></c><c r="L89" s="23"><v>1.00000000000000000</v></c><c r="M89" s="23"><v>1.00000000000000000</v></c><c r="N89" s="23"><v>0.0</v></c><c r="O89" s="23"><v>1.00000000000000000</v></c><c r="P89" s="23"><v>0.0</v></c><c r="Q89" s="23"><v>1.00000000000000000</v></c><c r="R89" s="23"><v>1.00000000000000000</v></c><c r="S89" s="23"><v>1.00000000000000000</v></c><c r="T89" s="23"><v>0.0</v></c><c r="U89" s="23"><v>0.0</v></c><c r="V89" s="23"><v>1.00000000000000000</v></c><c r="W89" s="23"><v>1.00000000000000000</v></c><c r="X89" s="23"><v>0.0</v></c><c r="Y89" s="23"><v>0.0</v></c><c r="Z89" s="23"><v>0.0</v></c><c r="AA89" s="23"><v>0.0</v></c><c r="AB89" s="23"><v>1.00000000000000000</v></c><c r="AC89" s="23"><v>1.00000000000000000</v></c><c r="AD89" s="23"><v>1.00000000000000000</v></c><c r="AE89" s="23"><v>1.00000000000000000</v></c><c r="AF89" s="23"><v>1.00000000000000000</v></c><c r="AG89" s="23"><v>1.00000000000000000</v></c><c r="AH89" s="23"><v>1.00000000000000000</v></c><c r="AI89" s="23"><v>1.00000000000000000</v></c><c r="AJ89" s="23"><v>2.00000000000000000</v></c><c r="AK89" s="23"><v>1.00000000000000000</v></c><c r="AL89" s="23"><v>1.00000000000000000</v></c><c r="AM89" s="23"><v>3.00000000000000000</v></c><c r="AN89" s="23"><v>3.00000000000000000</v></c><c r="AO89" s="23"><v>1.00000000000000000</v></c><c r="AP89" s="23"><v>1.00000000000000000</v></c><c r="AQ89" s="23"><v>1.00000000000000000</v></c><c r="AR89" s="23"><v>3.00000000000000000</v></c><c r="AS89" s="23"><v>3.00000000000000000</v></c><c r="AT89" s="23"><v>3.00000000000000000</v></c><c r="AU89" s="23"><v>3.00000000000000000</v></c><c r="AV89" s="23"><v>3.00000000000000000</v></c><c r="AW89" s="23"><v>3.00000000000000000</v></c><c r="AX89" s="23"><v>2.00000000000000000</v></c><c r="AY89" s="23"><v>2.00000000000000000</v></c><c r="AZ89" s="23"><v>2.00000000000000000</v></c><c r="BA89" s="23"><v>2.00000000000000000</v></c><c r="BB89" s="23"><v>2.00000000000000000</v></c><c r="BC89" s="23"><v>2.00000000000000000</v></c><c r="BD89" s="23"><v>2.00000000000000000</v></c><c r="BE89" s="8"><v>0.0</v></c><c r="BF89" s="8"><v>0.0</v></c><c r="BG89" s="8"><v>45.49903106689453100</v></c><c r="BH89" s="8"><v>2070.16186523437500000</v></c><c r="BI89" s="8"><v>5.00000000000000000</v></c><c r="BJ89" s="8"><v>0.64285713434219360</v></c><c r="BK89" s="8"><v>1.16666662693023680</v></c><c r="BL89" s="8"><v>2.27777767181396480</v></c><c r="BM89" s="8"><v>1.00000000000000000</v></c><c r="BN89" s="8"><v>2.00000000000000000</v></c></row>
<row r="90" spans="1:66" s="0" outlineLevel="0"><c r="A90" s="23"><v>1.00000000000000000</v></c><c r="B90" s="8"><v>34.00000000000000000</v></c><c r="C90" s="23"><v>5.00000000000000000</v></c><c r="D90" s="23"><v>1.00000000000000000</v></c><c r="E90" s="23"><v>0.0</v></c><c r="F90" s="23"><v>0.0</v></c><c r="G90" s="23"><v>0.0</v></c><c r="H90" s="23"><v>0.0</v></c><c r="I90" s="23"><v>1.00000000000000000</v></c><c r="J90" s="23"><v>1.00000000000000000</v></c><c r="K90" s="23"><v>1.00000000000000000</v></c><c r="L90" s="23"><v>0.0</v></c><c r="M90" s="23"><v>0.0</v></c><c r="N90" s="23"><v>0.0</v></c><c r="O90" s="23"><v>1.00000000000000000</v></c><c r="P90" s="23"><v>0.0</v></c><c r="Q90" s="23"><v>0.0</v></c><c r="R90" s="23"><v>1.00000000000000000</v></c><c r="S90" s="23"><v>1.00000000000000000</v></c><c r="T90" s="23"><v>1.00000000000000000</v></c><c r="U90" s="23"><v>1.00000000000000000</v></c><c r="V90" s="23"><v>1.00000000000000000</v></c><c r="W90" s="23"><v>0.0</v></c><c r="X90" s="23"><v>0.0</v></c><c r="Y90" s="23"><v>0.0</v></c><c r="Z90" s="23"><v>0.0</v></c><c r="AA90" s="23"><v>0.0</v></c><c r="AB90" s="23"><v>1.00000000000000000</v></c><c r="AC90" s="23"><v>0.0</v></c><c r="AD90" s="23"><v>1.00000000000000000</v></c><c r="AE90" s="23"><v>0.0</v></c><c r="AF90" s="23"><v>0.0</v></c><c r="AG90" s="23"><v>1.00000000000000000</v></c><c r="AH90" s="23"><v>1.00000000000000000</v></c><c r="AI90" s="23"><v>3.00000000000000000</v></c><c r="AJ90" s="23"><v>1.00000000000000000</v></c><c r="AK90" s="23"><v>1.00000000000000000</v></c><c r="AL90" s="23"><v>1.00000000000000000</v></c><c r="AM90" s="23"><v>1.00000000000000000</v></c><c r="AN90" s="23"><v>1.00000000000000000</v></c><c r="AO90" s="23"><v>1.00000000000000000</v></c><c r="AP90" s="23"><v>1.00000000000000000</v></c><c r="AQ90" s="23"><v>1.00000000000000000</v></c><c r="AR90" s="23"><v>1.00000000000000000</v></c><c r="AS90" s="23"><v>1.00000000000000000</v></c><c r="AT90" s="23"><v>1.00000000000000000</v></c><c r="AU90" s="23"><v>1.00000000000000000</v></c><c r="AV90" s="23"><v>1.00000000000000000</v></c><c r="AW90" s="23"><v>1.00000000000000000</v></c><c r="AX90" s="23"><v>1.00000000000000000</v></c><c r="AY90" s="23"><v>1.00000000000000000</v></c><c r="AZ90" s="23"><v>1.00000000000000000</v></c><c r="BA90" s="23"><v>1.00000000000000000</v></c><c r="BB90" s="23"><v>1.00000000000000000</v></c><c r="BC90" s="23"><v>1.00000000000000000</v></c><c r="BD90" s="23"><v>1.00000000000000000</v></c><c r="BE90" s="8"><v>0.0</v></c><c r="BF90" s="8"><v>0.0</v></c><c r="BG90" s="8"><v>-2.50096988677978520</v></c><c r="BH90" s="8"><v>6.25485038757324220</v></c><c r="BI90" s="8"><v>3.00000000000000000</v></c><c r="BJ90" s="8"><v>0.39285713434219360</v></c><c r="BK90" s="8"><v>1.33333337306976320</v></c><c r="BL90" s="8"><v>1.00000000000000000</v></c><c r="BM90" s="8"><v>0.0</v></c><c r="BN90" s="8"><v>2.00000000000000000</v></c></row>
<row r="91" spans="1:66" s="0" outlineLevel="0"><c r="A91" s="23"><v>1.00000000000000000</v></c><c r="B91" s="8"><v>40.00000000000000000</v></c><c r="C91" s="23"><v>5.00000000000000000</v></c><c r="D91" s="23"><v>1.00000000000000000</v></c><c r="E91" s="23"><v>1.00000000000000000</v></c><c r="F91" s="23"><v>0.0</v></c><c r="G91" s="23"><v>0.0</v></c><c r="H91" s="23"><v>1.00000000000000000</v></c><c r="I91" s="23"><v>1.00000000000000000</v></c><c r="J91" s="23"><v>0.0</v></c><c r="K91" s="23"><v>1.00000000000000000</v></c><c r="L91" s="23"><v>0.0</v></c><c r="M91" s="23"><v>0.0</v></c><c r="N91" s="23"><v>0.0</v></c><c r="O91" s="23"><v>1.00000000000000000</v></c><c r="P91" s="23"><v>0.0</v></c><c r="Q91" s="23"><v>1.00000000000000000</v></c><c r="R91" s="23"><v>1.00000000000000000</v></c><c r="S91" s="23"><v>1.00000000000000000</v></c><c r="T91" s="23"><v>0.0</v></c><c r="U91" s="23"><v>1.00000000000000000</v></c><c r="V91" s="23"><v>0.0</v></c><c r="W91" s="23"><v>0.0</v></c><c r="X91" s="23"><v>0.0</v></c><c r="Y91" s="23"><v>0.0</v></c><c r="Z91" s="23"><v>0.0</v></c><c r="AA91" s="23"><v>0.0</v></c><c r="AB91" s="23"><v>1.00000000000000000</v></c><c r="AC91" s="23"><v>0.0</v></c><c r="AD91" s="23"><v>1.00000000000000000</v></c><c r="AE91" s="23"><v>0.0</v></c><c r="AF91" s="23"><v>0.0</v></c><c r="AG91" s="23"><v>1.00000000000000000</v></c><c r="AH91" s="23"><v>1.00000000000000000</v></c><c r="AI91" s="23"><v>1.00000000000000000</v></c><c r="AJ91" s="23"><v>1.00000000000000000</v></c><c r="AK91" s="23"><v>1.00000000000000000</v></c><c r="AL91" s="23"><v>1.00000000000000000</v></c><c r="AM91" s="23"><v>2.00000000000000000</v></c><c r="AN91" s="23"><v>1.00000000000000000</v></c><c r="AO91" s="23"><v>1.00000000000000000</v></c><c r="AP91" s="23"><v>1.00000000000000000</v></c><c r="AQ91" s="23"><v>1.00000000000000000</v></c><c r="AR91" s="23"><v>1.00000000000000000</v></c><c r="AS91" s="23"><v>1.00000000000000000</v></c><c r="AT91" s="23"><v>1.00000000000000000</v></c><c r="AU91" s="23"><v>1.00000000000000000</v></c><c r="AV91" s="23"><v>1.00000000000000000</v></c><c r="AW91" s="23"><v>1.00000000000000000</v></c><c r="AX91" s="23"><v>1.00000000000000000</v></c><c r="AY91" s="23"><v>1.00000000000000000</v></c><c r="AZ91" s="23"><v>1.00000000000000000</v></c><c r="BA91" s="23"><v>1.00000000000000000</v></c><c r="BB91" s="23"><v>1.00000000000000000</v></c><c r="BC91" s="23"><v>1.00000000000000000</v></c><c r="BD91" s="23"><v>1.00000000000000000</v></c><c r="BE91" s="8"><v>1.00000000000000000</v></c><c r="BF91" s="8"><v>1.00000000000000000</v></c><c r="BG91" s="8"><v>3.49903011322021480</v></c><c r="BH91" s="8"><v>12.24321174621582000</v></c><c r="BI91" s="8"><v>3.00000000000000000</v></c><c r="BJ91" s="8"><v>0.39285713434219360</v></c><c r="BK91" s="8"><v>1.00000000000000000</v></c><c r="BL91" s="8"><v>1.05555558204650880</v></c><c r="BM91" s="8"><v>0.0</v></c><c r="BN91" s="8"><v>1.00000000000000000</v></c></row>
<row r="92" spans="1:66" s="0" outlineLevel="0"><c r="A92" s="23"><v>1.00000000000000000</v></c><c r="B92" s="8"><v>75.00000000000000000</v></c><c r="C92" s="23"><v>5.00000000000000000</v></c><c r="D92" s="23"><v>1.00000000000000000</v></c><c r="E92" s="23"><v>1.00000000000000000</v></c><c r="F92" s="23"><v>0.0</v></c><c r="G92" s="23"><v>0.0</v></c><c r="H92" s="23"><v>0.0</v></c><c r="I92" s="23"><v>0.0</v></c><c r="J92" s="23"><v>0.0</v></c><c r="K92" s="23"><v>1.00000000000000000</v></c><c r="L92" s="23"><v>0.0</v></c><c r="M92" s="23"><v>0.0</v></c><c r="N92" s="23"><v>0.0</v></c><c r="O92" s="23"><v>0.0</v></c><c r="P92" s="23"><v>1.00000000000000000</v></c><c r="Q92" s="23"><v>0.0</v></c><c r="R92" s="23"><v>0.0</v></c><c r="S92" s="23"><v>0.0</v></c><c r="T92" s="23"><v>0.0</v></c><c r="U92" s="23"><v>0.0</v></c><c r="V92" s="23"><v>0.0</v></c><c r="W92" s="23"><v>0.0</v></c><c r="X92" s="23"><v>0.0</v></c><c r="Y92" s="23"><v>0.0</v></c><c r="Z92" s="23"><v>0.0</v></c><c r="AA92" s="23"><v>0.0</v></c><c r="AB92" s="23"><v>0.0</v></c><c r="AC92" s="23"><v>0.0</v></c><c r="AD92" s="23"><v>0.0</v></c><c r="AE92" s="23"><v>0.0</v></c><c r="AF92" s="23"><v>0.0</v></c><c r="AG92" s="23"><v>3.00000000000000000</v></c><c r="AH92" s="23"><v>1.00000000000000000</v></c><c r="AI92" s="23"><v>2.00000000000000000</v></c><c r="AJ92" s="23"><v>1.00000000000000000</v></c><c r="AK92" s="23"><v>1.00000000000000000</v></c><c r="AL92" s="23"><v>1.00000000000000000</v></c><c r="AM92" s="23"><v>1.00000000000000000</v></c><c r="AN92" s="23"><v>1.00000000000000000</v></c><c r="AO92" s="23"><v>1.00000000000000000</v></c><c r="AP92" s="23"><v>1.00000000000000000</v></c><c r="AQ92" s="23"><v>1.00000000000000000</v></c><c r="AR92" s="23"><v>1.00000000000000000</v></c><c r="AS92" s="23"><v>2.00000000000000000</v></c><c r="AT92" s="23"><v>1.00000000000000000</v></c><c r="AU92" s="23"><v>1.00000000000000000</v></c><c r="AV92" s="23"><v>1.00000000000000000</v></c><c r="AW92" s="23"><v>1.00000000000000000</v></c><c r="AX92" s="23"><v>1.00000000000000000</v></c><c r="AY92" s="23"><v>1.00000000000000000</v></c><c r="AZ92" s="23"><v>1.00000000000000000</v></c><c r="BA92" s="23"><v>1.00000000000000000</v></c><c r="BB92" s="23"><v>1.00000000000000000</v></c><c r="BC92" s="23"><v>1.00000000000000000</v></c><c r="BD92" s="23"><v>1.00000000000000000</v></c><c r="BE92" s="8"><v>0.0</v></c><c r="BF92" s="8"><v>0.0</v></c><c r="BG92" s="8"><v>38.49903106689453100</v></c><c r="BH92" s="8"><v>1482.17541503906250000</v></c><c r="BI92" s="8"><v>2.12986397743225100</v></c><c r="BJ92" s="8"><v>0.10714285820722580</v></c><c r="BK92" s="8"><v>1.50000000000000000</v></c><c r="BL92" s="8"><v>1.05555558204650880</v></c><c r="BM92" s="8"><v>0.0</v></c><c r="BN92" s="8"><v>2.00000000000000000</v></c></row>
<row r="93" spans="1:66" s="0" outlineLevel="0"><c r="A93" s="23"><v>1.00000000000000000</v></c><c r="B93" s="8"><v>78.00000000000000000</v></c><c r="C93" s="23"><v>5.00000000000000000</v></c><c r="D93" s="23"><v>1.00000000000000000</v></c><c r="E93" s="23"><v>1.00000000000000000</v></c><c r="F93" s="23"><v>0.0</v></c><c r="G93" s="23"><v>0.0</v></c><c r="H93" s="23"><v>0.0</v></c><c r="I93" s="23"><v>0.0</v></c><c r="J93" s="23"><v>0.0</v></c><c r="K93" s="23"><v>0.0</v></c><c r="L93" s="23"><v>0.0</v></c><c r="M93" s="23"><v>0.0</v></c><c r="N93" s="23"><v>0.0</v></c><c r="O93" s="23"><v>0.0</v></c><c r="P93" s="23"><v>0.0</v></c><c r="Q93" s="23"><v>0.0</v></c><c r="R93" s="23"><v>0.0</v></c><c r="S93" s="23"><v>0.0</v></c><c r="T93" s="23"><v>0.0</v></c><c r="U93" s="23"><v>0.0</v></c><c r="V93" s="23"><v>0.0</v></c><c r="W93" s="23"><v>0.0</v></c><c r="X93" s="23"><v>0.0</v></c><c r="Y93" s="23"><v>0.0</v></c><c r="Z93" s="23"><v>0.0</v></c><c r="AA93" s="23"><v>0.0</v></c><c r="AB93" s="23"><v>0.0</v></c><c r="AC93" s="23"><v>0.0</v></c><c r="AD93" s="23"><v>0.0</v></c><c r="AE93" s="23"><v>0.0</v></c><c r="AF93" s="23"><v>0.0</v></c><c r="AG93" s="23"><v>2.00000000000000000</v></c><c r="AH93" s="23"><v>2.00000000000000000</v></c><c r="AI93" s="23"><v>2.00000000000000000</v></c><c r="AJ93" s="23"><v>1.00000000000000000</v></c><c r="AK93" s="23"><v>1.00000000000000000</v></c><c r="AL93" s="23"><v>1.00000000000000000</v></c><c r="AM93" s="23"><v>1.00000000000000000</v></c><c r="AN93" s="23"><v>1.00000000000000000</v></c><c r="AO93" s="23"><v>1.00000000000000000</v></c><c r="AP93" s="23"><v>1.00000000000000000</v></c><c r="AQ93" s="23"><v>1.00000000000000000</v></c><c r="AR93" s="23"><v>1.00000000000000000</v></c><c r="AS93" s="23"><v>1.00000000000000000</v></c><c r="AT93" s="23"><v>1.00000000000000000</v></c><c r="AU93" s="23"><v>1.00000000000000000</v></c><c r="AV93" s="23"><v>1.00000000000000000</v></c><c r="AW93" s="23"><v>1.00000000000000000</v></c><c r="AX93" s="23"><v>1.00000000000000000</v></c><c r="AY93" s="23"><v>1.00000000000000000</v></c><c r="AZ93" s="23"><v>1.00000000000000000</v></c><c r="BA93" s="23"><v>1.00000000000000000</v></c><c r="BB93" s="23"><v>1.00000000000000000</v></c><c r="BC93" s="23"><v>1.00000000000000000</v></c><c r="BD93" s="23"><v>1.00000000000000000</v></c><c r="BE93" s="8"><v>1.00000000000000000</v></c><c r="BF93" s="8"><v>0.0</v></c><c r="BG93" s="8"><v>41.49903106689453100</v></c><c r="BH93" s="8"><v>1722.16955566406250000</v></c><c r="BI93" s="8"><v>1.00000000000000000</v></c><c r="BJ93" s="8"><v>0.03571428731083870</v></c><c r="BK93" s="8"><v>1.50000000000000000</v></c><c r="BL93" s="8"><v>1.00000000000000000</v></c><c r="BM93" s="8"><v>0.0</v></c><c r="BN93" s="8"><v>2.00000000000000000</v></c></row>
<row r="94" spans="1:66" s="0" outlineLevel="0"><c r="A94" s="23"><v>1.00000000000000000</v></c><c r="B94" s="8"><v>48.00000000000000000</v></c><c r="C94" s="23"><v>5.00000000000000000</v></c><c r="D94" s="23"><v>1.00000000000000000</v></c><c r="E94" s="23"><v>1.00000000000000000</v></c><c r="F94" s="23"><v>1.00000000000000000</v></c><c r="G94" s="23"><v>0.0</v></c><c r="H94" s="23"><v>1.00000000000000000</v></c><c r="I94" s="23"><v>1.00000000000000000</v></c><c r="J94" s="23"><v>0.0</v></c><c r="K94" s="23"><v>1.00000000000000000</v></c><c r="L94" s="23"><v>0.0</v></c><c r="M94" s="23"><v>0.0</v></c><c r="N94" s="23"><v>0.0</v></c><c r="O94" s="23"><v>1.00000000000000000</v></c><c r="P94" s="23"><v>0.0</v></c><c r="Q94" s="23"><v>1.00000000000000000</v></c><c r="R94" s="23"><v>1.00000000000000000</v></c><c r="S94" s="23"><v>1.00000000000000000</v></c><c r="T94" s="23"><v>1.00000000000000000</v></c><c r="U94" s="23"><v>1.00000000000000000</v></c><c r="V94" s="23"><v>0.0</v></c><c r="W94" s="23"><v>0.0</v></c><c r="X94" s="23"><v>0.0</v></c><c r="Y94" s="23"><v>0.0</v></c><c r="Z94" s="23"><v>0.0</v></c><c r="AA94" s="23"><v>0.0</v></c><c r="AB94" s="23"><v>1.00000000000000000</v></c><c r="AC94" s="23"><v>0.0</v></c><c r="AD94" s="23"><v>1.00000000000000000</v></c><c r="AE94" s="23"><v>0.0</v></c><c r="AF94" s="23"><v>0.0</v></c><c r="AG94" s="23"><v>3.00000000000000000</v></c><c r="AH94" s="23"><v>1.00000000000000000</v></c><c r="AI94" s="23"><v>1.00000000000000000</v></c><c r="AJ94" s="23"><v>1.00000000000000000</v></c><c r="AK94" s="23"><v>1.00000000000000000</v></c><c r="AL94" s="23"><v>1.00000000000000000</v></c><c r="AM94" s="23"><v>1.00000000000000000</v></c><c r="AN94" s="23"><v>1.00000000000000000</v></c><c r="AO94" s="23"><v>1.00000000000000000</v></c><c r="AP94" s="23"><v>1.00000000000000000</v></c><c r="AQ94" s="23"><v>1.00000000000000000</v></c><c r="AR94" s="23"><v>1.00000000000000000</v></c><c r="AS94" s="23"><v>1.00000000000000000</v></c><c r="AT94" s="23"><v>1.00000000000000000</v></c><c r="AU94" s="23"><v>1.00000000000000000</v></c><c r="AV94" s="23"><v>1.00000000000000000</v></c><c r="AW94" s="23"><v>1.00000000000000000</v></c><c r="AX94" s="23"><v>2.00000000000000000</v></c><c r="AY94" s="23"><v>1.00000000000000000</v></c><c r="AZ94" s="23"><v>1.00000000000000000</v></c><c r="BA94" s="23"><v>1.00000000000000000</v></c><c r="BB94" s="23"><v>1.00000000000000000</v></c><c r="BC94" s="23"><v>1.00000000000000000</v></c><c r="BD94" s="23"><v>1.00000000000000000</v></c><c r="BE94" s="8"><v>0.0</v></c><c r="BF94" s="8"><v>1.00000000000000000</v></c><c r="BG94" s="8"><v>11.49903011322021500</v></c><c r="BH94" s="8"><v>132.22769165039062000</v></c><c r="BI94" s="8"><v>4.00000000000000000</v></c><c r="BJ94" s="8"><v>0.46428570151329041</v></c><c r="BK94" s="8"><v>1.33333337306976320</v></c><c r="BL94" s="8"><v>1.05555558204650880</v></c><c r="BM94" s="8"><v>0.0</v></c><c r="BN94" s="8"><v>2.00000000000000000</v></c></row>
<row r="95" spans="1:66" s="0" outlineLevel="0"><c r="A95" s="23"><v>1.00000000000000000</v></c><c r="B95" s="8"><v>60.00000000000000000</v></c><c r="C95" s="23"><v>5.00000000000000000</v></c><c r="D95" s="23"><v>1.00000000000000000</v></c><c r="E95" s="23"><v>1.00000000000000000</v></c><c r="F95" s="23"><v>0.0</v></c><c r="G95" s="23"><v>0.0</v></c><c r="H95" s="23"><v>0.0</v></c><c r="I95" s="23"><v>0.0</v></c><c r="J95" s="23"><v>0.0</v></c><c r="K95" s="23"><v>0.0</v></c><c r="L95" s="23"><v>0.0</v></c><c r="M95" s="23"><v>0.0</v></c><c r="N95" s="23"><v>0.0</v></c><c r="O95" s="23"><v>0.0</v></c><c r="P95" s="23"><v>0.0</v></c><c r="Q95" s="23"><v>0.0</v></c><c r="R95" s="23"><v>0.0</v></c><c r="S95" s="23"><v>0.0</v></c><c r="T95" s="23"><v>0.0</v></c><c r="U95" s="23"><v>0.0</v></c><c r="V95" s="23"><v>0.0</v></c><c r="W95" s="23"><v>0.0</v></c><c r="X95" s="23"><v>0.0</v></c><c r="Y95" s="23"><v>0.0</v></c><c r="Z95" s="23"><v>0.0</v></c><c r="AA95" s="23"><v>0.0</v></c><c r="AB95" s="23"><v>0.0</v></c><c r="AC95" s="23"><v>0.0</v></c><c r="AD95" s="23"><v>0.0</v></c><c r="AE95" s="23"><v>0.0</v></c><c r="AF95" s="23"><v>0.0</v></c><c r="AG95" s="23"><v>2.00000000000000000</v></c><c r="AH95" s="23"><v>2.00000000000000000</v></c><c r="AI95" s="23"><v>2.00000000000000000</v></c><c r="AJ95" s="23"><v>1.00000000000000000</v></c><c r="AK95" s="23"><v>1.00000000000000000</v></c><c r="AL95" s="23"><v>1.00000000000000000</v></c><c r="AM95" s="23"><v>1.00000000000000000</v></c><c r="AN95" s="23"><v>1.00000000000000000</v></c><c r="AO95" s="23"><v>1.00000000000000000</v></c><c r="AP95" s="23"><v>1.00000000000000000</v></c><c r="AQ95" s="23"><v>1.00000000000000000</v></c><c r="AR95" s="23"><v>1.00000000000000000</v></c><c r="AS95" s="23"><v>1.00000000000000000</v></c><c r="AT95" s="23"><v>1.00000000000000000</v></c><c r="AU95" s="23"><v>1.00000000000000000</v></c><c r="AV95" s="23"><v>1.00000000000000000</v></c><c r="AW95" s="23"><v>1.00000000000000000</v></c><c r="AX95" s="23"><v>1.00000000000000000</v></c><c r="AY95" s="23"><v>1.00000000000000000</v></c><c r="AZ95" s="23"><v>1.00000000000000000</v></c><c r="BA95" s="23"><v>1.00000000000000000</v></c><c r="BB95" s="23"><v>1.00000000000000000</v></c><c r="BC95" s="23"><v>1.00000000000000000</v></c><c r="BD95" s="23"><v>1.00000000000000000</v></c><c r="BE95" s="8"><v>0.0</v></c><c r="BF95" s="8"><v>0.0</v></c><c r="BG95" s="8"><v>23.49902915954589800</v></c><c r="BH95" s="8"><v>552.20434570312500000</v></c><c r="BI95" s="8"><v>1.00000000000000000</v></c><c r="BJ95" s="8"><v>0.03571428731083870</v></c><c r="BK95" s="8"><v>1.50000000000000000</v></c><c r="BL95" s="8"><v>1.00000000000000000</v></c><c r="BM95" s="8"><v>0.0</v></c><c r="BN95" s="8"><v>2.00000000000000000</v></c></row>
<row r="96" spans="1:66" s="0" outlineLevel="0"><c r="A96" s="23"><v>1.00000000000000000</v></c><c r="B96" s="8"><v>22.00000000000000000</v></c><c r="C96" s="23"><v>5.00000000000000000</v></c><c r="D96" s="23"><v>1.00000000000000000</v></c><c r="E96" s="23"><v>0.0</v></c><c r="F96" s="23"><v>0.0</v></c><c r="G96" s="23"><v>0.0</v></c><c r="H96" s="23"><v>0.0</v></c><c r="I96" s="23"><v>1.00000000000000000</v></c><c r="J96" s="23"><v>0.0</v></c><c r="K96" s="23"><v>0.0</v></c><c r="L96" s="23"><v>0.0</v></c><c r="M96" s="23"><v>0.0</v></c><c r="N96" s="23"><v>0.0</v></c><c r="O96" s="23"><v>0.0</v></c><c r="P96" s="23"><v>0.0</v></c><c r="Q96" s="23"><v>0.0</v></c><c r="R96" s="23"><v>0.0</v></c><c r="S96" s="23"><v>0.0</v></c><c r="T96" s="23"><v>0.0</v></c><c r="U96" s="23"><v>0.0</v></c><c r="V96" s="23"><v>0.0</v></c><c r="W96" s="23"><v>0.0</v></c><c r="X96" s="23"><v>0.0</v></c><c r="Y96" s="23"><v>0.0</v></c><c r="Z96" s="23"><v>0.0</v></c><c r="AA96" s="23"><v>0.0</v></c><c r="AB96" s="23"><v>0.0</v></c><c r="AC96" s="23"><v>0.0</v></c><c r="AD96" s="23"><v>0.0</v></c><c r="AE96" s="23"><v>0.0</v></c><c r="AF96" s="23"><v>0.0</v></c><c r="AG96" s="23"><v>1.00000000000000000</v></c><c r="AH96" s="23"><v>1.00000000000000000</v></c><c r="AI96" s="23"><v>1.00000000000000000</v></c><c r="AJ96" s="23"><v>1.00000000000000000</v></c><c r="AK96" s="23"><v>1.00000000000000000</v></c><c r="AL96" s="23"><v>1.00000000000000000</v></c><c r="AM96" s="23"><v>1.00000000000000000</v></c><c r="AN96" s="23"><v>1.00000000000000000</v></c><c r="AO96" s="23"><v>1.00000000000000000</v></c><c r="AP96" s="23"><v>1.00000000000000000</v></c><c r="AQ96" s="23"><v>1.00000000000000000</v></c><c r="AR96" s="23"><v>1.00000000000000000</v></c><c r="AS96" s="23"><v>1.00000000000000000</v></c><c r="AT96" s="23"><v>1.00000000000000000</v></c><c r="AU96" s="23"><v>1.00000000000000000</v></c><c r="AV96" s="23"><v>1.00000000000000000</v></c><c r="AW96" s="23"><v>1.00000000000000000</v></c><c r="AX96" s="23"><v>1.00000000000000000</v></c><c r="AY96" s="23"><v>1.00000000000000000</v></c><c r="AZ96" s="23"><v>1.00000000000000000</v></c><c r="BA96" s="23"><v>1.00000000000000000</v></c><c r="BB96" s="23"><v>1.00000000000000000</v></c><c r="BC96" s="23"><v>1.00000000000000000</v></c><c r="BD96" s="23"><v>1.00000000000000000</v></c><c r="BE96" s="8"><v>0.0</v></c><c r="BF96" s="8"><v>0.0</v></c><c r="BG96" s="8"><v>-14.50096988677978500</v></c><c r="BH96" s="8"><v>210.27812194824219000</v></c><c r="BI96" s="8"><v>2.00000000000000000</v></c><c r="BJ96" s="8"><v>0.03571428731083870</v></c><c r="BK96" s="8"><v>1.00000000000000000</v></c><c r="BL96" s="8"><v>1.00000000000000000</v></c><c r="BM96" s="8"><v>0.0</v></c><c r="BN96" s="8"><v>1.00000000000000000</v></c></row>
<row r="97" spans="1:66" s="0" outlineLevel="0"><c r="A97" s="23"><v>1.00000000000000000</v></c><c r="B97" s="8"><v>21.00000000000000000</v></c><c r="C97" s="23"><v>8.00000000000000000</v></c><c r="D97" s="23"><v>1.00000000000000000</v></c><c r="E97" s="23"><v>1.00000000000000000</v></c><c r="F97" s="23"><v>0.0</v></c><c r="G97" s="23"><v>0.0</v></c><c r="H97" s="23"><v>0.0</v></c><c r="I97" s="23"><v>0.0</v></c><c r="J97" s="23"><v>0.0</v></c><c r="K97" s="23"><v>0.0</v></c><c r="L97" s="23"><v>0.0</v></c><c r="M97" s="23"><v>0.0</v></c><c r="N97" s="23"><v>0.0</v></c><c r="O97" s="23"><v>1.00000000000000000</v></c><c r="P97" s="23"><v>0.0</v></c><c r="Q97" s="23"><v>1.00000000000000000</v></c><c r="R97" s="23"><v>1.00000000000000000</v></c><c r="S97" s="23"><v>0.0</v></c><c r="T97" s="23"><v>0.0</v></c><c r="U97" s="23"><v>0.0</v></c><c r="V97" s="23"><v>0.0</v></c><c r="W97" s="23"><v>0.0</v></c><c r="X97" s="23"><v>0.0</v></c><c r="Y97" s="23"><v>0.0</v></c><c r="Z97" s="23"><v>0.0</v></c><c r="AA97" s="23"><v>0.0</v></c><c r="AB97" s="23"><v>1.00000000000000000</v></c><c r="AC97" s="23"><v>0.0</v></c><c r="AD97" s="23"><v>0.0</v></c><c r="AE97" s="23"><v>0.0</v></c><c r="AF97" s="23"><v>0.0</v></c><c r="AG97" s="23"><v>1.00000000000000000</v></c><c r="AH97" s="23"><v>1.00000000000000000</v></c><c r="AI97" s="23"><v>1.00000000000000000</v></c><c r="AJ97" s="23"><v>1.00000000000000000</v></c><c r="AK97" s="23"><v>1.00000000000000000</v></c><c r="AL97" s="23"><v>1.00000000000000000</v></c><c r="AM97" s="23"><v>1.00000000000000000</v></c><c r="AN97" s="23"><v>1.00000000000000000</v></c><c r="AO97" s="23"><v>1.00000000000000000</v></c><c r="AP97" s="23"><v>1.00000000000000000</v></c><c r="AQ97" s="23"><v>1.00000000000000000</v></c><c r="AR97" s="23"><v>1.00000000000000000</v></c><c r="AS97" s="23"><v>1.00000000000000000</v></c><c r="AT97" s="23"><v>1.00000000000000000</v></c><c r="AU97" s="23"><v>1.00000000000000000</v></c><c r="AV97" s="23"><v>1.00000000000000000</v></c><c r="AW97" s="23"><v>1.00000000000000000</v></c><c r="AX97" s="23"><v>1.00000000000000000</v></c><c r="AY97" s="23"><v>1.00000000000000000</v></c><c r="AZ97" s="23"><v>1.00000000000000000</v></c><c r="BA97" s="23"><v>1.00000000000000000</v></c><c r="BB97" s="23"><v>1.00000000000000000</v></c><c r="BC97" s="23"><v>1.00000000000000000</v></c><c r="BD97" s="23"><v>1.00000000000000000</v></c><c r="BE97" s="8"><v>0.0</v></c><c r="BF97" s="8"><v>0.0</v></c><c r="BG97" s="8"><v>-15.50096988677978500</v></c><c r="BH97" s="8"><v>240.28005981445312000</v></c><c r="BI97" s="8"><v>4.00000000000000000</v></c><c r="BJ97" s="8"><v>0.17857143282890320</v></c><c r="BK97" s="8"><v>1.00000000000000000</v></c><c r="BL97" s="8"><v>1.00000000000000000</v></c><c r="BM97" s="8"><v>0.0</v></c><c r="BN97" s="8"><v>1.00000000000000000</v></c></row>
<row r="98" spans="1:66" s="0" outlineLevel="0"><c r="A98" s="23"><v>1.00000000000000000</v></c><c r="B98" s="8"><v>33.00000000000000000</v></c><c r="C98" s="23"><v>5.00000000000000000</v></c><c r="D98" s="23"><v>1.00000000000000000</v></c><c r="E98" s="23"><v>0.0</v></c><c r="F98" s="23"><v>0.0</v></c><c r="G98" s="23"><v>0.0</v></c><c r="H98" s="23"><v>0.0</v></c><c r="I98" s="23"><v>0.0</v></c><c r="J98" s="23"><v>0.0</v></c><c r="K98" s="23"><v>0.0</v></c><c r="L98" s="23"><v>0.0</v></c><c r="M98" s="23"><v>0.0</v></c><c r="N98" s="23"><v>0.0</v></c><c r="O98" s="23"><v>1.00000000000000000</v></c><c r="P98" s="23"><v>0.0</v></c><c r="Q98" s="23"><v>0.0</v></c><c r="R98" s="23"><v>1.00000000000000000</v></c><c r="S98" s="23"><v>0.0</v></c><c r="T98" s="23"><v>0.0</v></c><c r="U98" s="23"><v>0.0</v></c><c r="V98" s="23"><v>0.0</v></c><c r="W98" s="23"><v>0.0</v></c><c r="X98" s="23"><v>0.0</v></c><c r="Y98" s="23"><v>0.0</v></c><c r="Z98" s="23"><v>0.0</v></c><c r="AA98" s="23"><v>0.0</v></c><c r="AB98" s="23"><v>1.00000000000000000</v></c><c r="AC98" s="23"><v>0.0</v></c><c r="AD98" s="23"><v>0.0</v></c><c r="AE98" s="23"><v>0.0</v></c><c r="AF98" s="23"><v>0.0</v></c><c r="AG98" s="23"><v>1.00000000000000000</v></c><c r="AH98" s="23"><v>1.00000000000000000</v></c><c r="AI98" s="23"><v>1.00000000000000000</v></c><c r="AJ98" s="23"><v>1.00000000000000000</v></c><c r="AK98" s="23"><v>1.00000000000000000</v></c><c r="AL98" s="23"><v>1.00000000000000000</v></c><c r="AM98" s="23"><v>3.00000000000000000</v></c><c r="AN98" s="23"><v>3.00000000000000000</v></c><c r="AO98" s="23"><v>3.00000000000000000</v></c><c r="AP98" s="23"><v>1.00000000000000000</v></c><c r="AQ98" s="23"><v>3.00000000000000000</v></c><c r="AR98" s="23"><v>3.00000000000000000</v></c><c r="AS98" s="23"><v>1.00000000000000000</v></c><c r="AT98" s="23"><v>1.00000000000000000</v></c><c r="AU98" s="23"><v>3.00000000000000000</v></c><c r="AV98" s="23"><v>1.00000000000000000</v></c><c r="AW98" s="23"><v>1.00000000000000000</v></c><c r="AX98" s="23"><v>1.00000000000000000</v></c><c r="AY98" s="23"><v>1.00000000000000000</v></c><c r="AZ98" s="23"><v>2.00000000000000000</v></c><c r="BA98" s="23"><v>3.00000000000000000</v></c><c r="BB98" s="23"><v>1.00000000000000000</v></c><c r="BC98" s="23"><v>1.00000000000000000</v></c><c r="BD98" s="23"><v>1.00000000000000000</v></c><c r="BE98" s="8"><v>0.0</v></c><c r="BF98" s="8"><v>0.0</v></c><c r="BG98" s="8"><v>-3.50096988677978520</v></c><c r="BH98" s="8"><v>12.25679016113281200</v></c><c r="BI98" s="8"><v>4.00000000000000000</v></c><c r="BJ98" s="8"><v>0.10714285820722580</v></c><c r="BK98" s="8"><v>1.00000000000000000</v></c><c r="BL98" s="8"><v>1.83333337306976320</v></c><c r="BM98" s="8"><v>0.0</v></c><c r="BN98" s="8"><v>1.00000000000000000</v></c></row>
<row r="99" spans="1:66" s="0" outlineLevel="0"><c r="A99" s="23"><v>1.00000000000000000</v></c><c r="B99" s="8"><v>36.00000000000000000</v></c><c r="C99" s="23"><v>5.00000000000000000</v></c><c r="D99" s="23"><v>1.00000000000000000</v></c><c r="E99" s="23"><v>0.0</v></c><c r="F99" s="23"><v>0.0</v></c><c r="G99" s="23"><v>0.0</v></c><c r="H99" s="23"><v>0.0</v></c><c r="I99" s="23"><v>0.0</v></c><c r="J99" s="23"><v>1.00000000000000000</v></c><c r="K99" s="23"><v>1.00000000000000000</v></c><c r="L99" s="23"><v>0.0</v></c><c r="M99" s="23"><v>1.00000000000000000</v></c><c r="N99" s="23"><v>0.0</v></c><c r="O99" s="23"><v>1.00000000000000000</v></c><c r="P99" s="23"><v>0.0</v></c><c r="Q99" s="23"><v>1.00000000000000000</v></c><c r="R99" s="23"><v>1.00000000000000000</v></c><c r="S99" s="23"><v>1.00000000000000000</v></c><c r="T99" s="23"><v>0.0</v></c><c r="U99" s="23"><v>1.00000000000000000</v></c><c r="V99" s="23"><v>0.0</v></c><c r="W99" s="23"><v>0.0</v></c><c r="X99" s="23"><v>0.0</v></c><c r="Y99" s="23"><v>0.0</v></c><c r="Z99" s="23"><v>0.0</v></c><c r="AA99" s="23"><v>0.0</v></c><c r="AB99" s="23"><v>1.00000000000000000</v></c><c r="AC99" s="23"><v>0.0</v></c><c r="AD99" s="23"><v>0.0</v></c><c r="AE99" s="23"><v>0.0</v></c><c r="AF99" s="23"><v>0.0</v></c><c r="AG99" s="23"><v>1.00000000000000000</v></c><c r="AH99" s="23"><v>1.00000000000000000</v></c><c r="AI99" s="23"><v>1.00000000000000000</v></c><c r="AJ99" s="23"><v>1.00000000000000000</v></c><c r="AK99" s="23"><v>1.00000000000000000</v></c><c r="AL99" s="23"><v>1.00000000000000000</v></c><c r="AM99" s="23"><v>1.00000000000000000</v></c><c r="AN99" s="23"><v>1.00000000000000000</v></c><c r="AO99" s="23"><v>1.00000000000000000</v></c><c r="AP99" s="23"><v>1.00000000000000000</v></c><c r="AQ99" s="23"><v>1.00000000000000000</v></c><c r="AR99" s="23"><v>1.00000000000000000</v></c><c r="AS99" s="23"><v>1.00000000000000000</v></c><c r="AT99" s="23"><v>1.00000000000000000</v></c><c r="AU99" s="23"><v>1.00000000000000000</v></c><c r="AV99" s="23"><v>1.00000000000000000</v></c><c r="AW99" s="23"><v>1.00000000000000000</v></c><c r="AX99" s="23"><v>1.00000000000000000</v></c><c r="AY99" s="23"><v>1.00000000000000000</v></c><c r="AZ99" s="23"><v>1.00000000000000000</v></c><c r="BA99" s="23"><v>1.00000000000000000</v></c><c r="BB99" s="23"><v>1.00000000000000000</v></c><c r="BC99" s="23"><v>1.00000000000000000</v></c><c r="BD99" s="23"><v>1.00000000000000000</v></c><c r="BE99" s="8"><v>1.00000000000000000</v></c><c r="BF99" s="8"><v>1.00000000000000000</v></c><c r="BG99" s="8"><v>-0.50097000598907471</v></c><c r="BH99" s="8"><v>0.25097095966339111</v></c><c r="BI99" s="8"><v>3.00000000000000000</v></c><c r="BJ99" s="8"><v>0.32142856717109680</v></c><c r="BK99" s="8"><v>1.00000000000000000</v></c><c r="BL99" s="8"><v>1.00000000000000000</v></c><c r="BM99" s="8"><v>0.0</v></c><c r="BN99" s="8"><v>1.00000000000000000</v></c></row>
<row r="100" spans="1:66" s="0" outlineLevel="0"><c r="A100" s="23"><v>1.00000000000000000</v></c><c r="B100" s="8"><v>28.00000000000000000</v></c><c r="C100" s="23"><v>5.00000000000000000</v></c><c r="D100" s="23"><v>1.00000000000000000</v></c><c r="E100" s="23"><v>1.00000000000000000</v></c><c r="F100" s="23"><v>1.00000000000000000</v></c><c r="G100" s="23"><v>0.0</v></c><c r="H100" s="23"><v>1.00000000000000000</v></c><c r="I100" s="23"><v>1.00000000000000000</v></c><c r="J100" s="23"><v>1.00000000000000000</v></c><c r="K100" s="23"><v>1.00000000000000000</v></c><c r="L100" s="23"><v>0.0</v></c><c r="M100" s="23"><v>1.00000000000000000</v></c><c r="N100" s="23"><v>0.0</v></c><c r="O100" s="23"><v>1.00000000000000000</v></c><c r="P100" s="23"><v>0.0</v></c><c r="Q100" s="23"><v>1.00000000000000000</v></c><c r="R100" s="23"><v>1.00000000000000000</v></c><c r="S100" s="23"><v>1.00000000000000000</v></c><c r="T100" s="23"><v>0.0</v></c><c r="U100" s="23"><v>0.0</v></c><c r="V100" s="23"><v>1.00000000000000000</v></c><c r="W100" s="23"><v>1.00000000000000000</v></c><c r="X100" s="23"><v>1.00000000000000000</v></c><c r="Y100" s="23"><v>1.00000000000000000</v></c><c r="Z100" s="23"><v>0.0</v></c><c r="AA100" s="23"><v>0.0</v></c><c r="AB100" s="23"><v>1.00000000000000000</v></c><c r="AC100" s="23"><v>1.00000000000000000</v></c><c r="AD100" s="23"><v>1.00000000000000000</v></c><c r="AE100" s="23"><v>1.00000000000000000</v></c><c r="AF100" s="23"><v>1.00000000000000000</v></c><c r="AG100" s="23"><v>1.00000000000000000</v></c><c r="AH100" s="23"><v>1.00000000000000000</v></c><c r="AI100" s="23"><v>1.00000000000000000</v></c><c r="AJ100" s="23"><v>1.00000000000000000</v></c><c r="AK100" s="23"><v>1.00000000000000000</v></c><c r="AL100" s="23"><v>1.00000000000000000</v></c><c r="AM100" s="23"><v>1.00000000000000000</v></c><c r="AN100" s="23"><v>2.00000000000000000</v></c><c r="AO100" s="23"><v>1.00000000000000000</v></c><c r="AP100" s="23"><v>1.00000000000000000</v></c><c r="AQ100" s="23"><v>2.00000000000000000</v></c><c r="AR100" s="23"><v>1.00000000000000000</v></c><c r="AS100" s="23"><v>3.00000000000000000</v></c><c r="AT100" s="23"><v>3.00000000000000000</v></c><c r="AU100" s="23"><v>1.00000000000000000</v></c><c r="AV100" s="23"><v>1.00000000000000000</v></c><c r="AW100" s="23"><v>1.00000000000000000</v></c><c r="AX100" s="23"><v>1.00000000000000000</v></c><c r="AY100" s="23"><v>1.00000000000000000</v></c><c r="AZ100" s="23"><v>1.00000000000000000</v></c><c r="BA100" s="23"><v>1.00000000000000000</v></c><c r="BB100" s="23"><v>1.00000000000000000</v></c><c r="BC100" s="23"><v>1.00000000000000000</v></c><c r="BD100" s="23"><v>1.00000000000000000</v></c><c r="BE100" s="8"><v>0.0</v></c><c r="BF100" s="8"><v>0.0</v></c><c r="BG100" s="8"><v>-8.50096988677978520</v></c><c r="BH100" s="8"><v>72.26648712158203100</v></c><c r="BI100" s="8"><v>5.00000000000000000</v></c><c r="BJ100" s="8"><v>0.71428573131561279</v></c><c r="BK100" s="8"><v>1.00000000000000000</v></c><c r="BL100" s="8"><v>1.33333337306976320</v></c><c r="BM100" s="8"><v>0.0</v></c><c r="BN100" s="8"><v>1.00000000000000000</v></c></row>
<row r="101" spans="1:66" s="0" outlineLevel="0"><c r="A101" s="23"><v>1.00000000000000000</v></c><c r="B101" s="8"><v>44.00000000000000000</v></c><c r="C101" s="23"><v>5.00000000000000000</v></c><c r="D101" s="23"><v>2.00000000000000000</v></c><c r="E101" s="23"><v>1.00000000000000000</v></c><c r="F101" s="23"><v>0.0</v></c><c r="G101" s="23"><v>0.0</v></c><c r="H101" s="23"><v>0.0</v></c><c r="I101" s="23"><v>0.0</v></c><c r="J101" s="23"><v>0.0</v></c><c r="K101" s="23"><v>1.00000000000000000</v></c><c r="L101" s="23"><v>0.0</v></c><c r="M101" s="23"><v>0.0</v></c><c r="N101" s="23"><v>0.0</v></c><c r="O101" s="23"><v>0.0</v></c><c r="P101" s="23"><v>1.00000000000000000</v></c><c r="Q101" s="23"><v>0.0</v></c><c r="R101" s="23"><v>0.0</v></c><c r="S101" s="23"><v>0.0</v></c><c r="T101" s="23"><v>0.0</v></c><c r="U101" s="23"><v>0.0</v></c><c r="V101" s="23"><v>0.0</v></c><c r="W101" s="23"><v>0.0</v></c><c r="X101" s="23"><v>0.0</v></c><c r="Y101" s="23"><v>0.0</v></c><c r="Z101" s="23"><v>0.0</v></c><c r="AA101" s="23"><v>0.0</v></c><c r="AB101" s="23"><v>1.00000000000000000</v></c><c r="AC101" s="23"><v>0.0</v></c><c r="AD101" s="23"><v>0.0</v></c><c r="AE101" s="23"><v>0.0</v></c><c r="AF101" s="23"><v>0.0</v></c><c r="AG101" s="23"><v>1.00000000000000000</v></c><c r="AH101" s="23"><v>1.00000000000000000</v></c><c r="AI101" s="23"><v>2.00000000000000000</v></c><c r="AJ101" s="23"><v>2.00000000000000000</v></c><c r="AK101" s="23"><v>1.00000000000000000</v></c><c r="AL101" s="23"><v>1.00000000000000000</v></c><c r="AM101" s="23"><v>1.00000000000000000</v></c><c r="AN101" s="23"><v>3.00000000000000000</v></c><c r="AO101" s="23"><v>1.00000000000000000</v></c><c r="AP101" s="23"><v>1.00000000000000000</v></c><c r="AQ101" s="23"><v>3.00000000000000000</v></c><c r="AR101" s="23"><v>1.00000000000000000</v></c><c r="AS101" s="23"><v>3.00000000000000000</v></c><c r="AT101" s="23"><v>4.00000000000000000</v></c><c r="AU101" s="23"><v>2.00000000000000000</v></c><c r="AV101" s="23"><v>1.00000000000000000</v></c><c r="AW101" s="23"><v>1.00000000000000000</v></c><c r="AX101" s="23"><v>1.00000000000000000</v></c><c r="AY101" s="23"><v>1.00000000000000000</v></c><c r="AZ101" s="23"><v>4.00000000000000000</v></c><c r="BA101" s="23"><v>4.00000000000000000</v></c><c r="BB101" s="23"><v>1.00000000000000000</v></c><c r="BC101" s="23"><v>1.00000000000000000</v></c><c r="BD101" s="23"><v>1.00000000000000000</v></c><c r="BE101" s="8"><v>0.0</v></c><c r="BF101" s="8"><v>0.0</v></c><c r="BG101" s="8"><v>7.49903011322021480</v></c><c r="BH101" s="8"><v>56.23545074462890600</v></c><c r="BI101" s="8"><v>2.00000000000000000</v></c><c r="BJ101" s="8"><v>0.14285714924335480</v></c><c r="BK101" s="8"><v>1.33333337306976320</v></c><c r="BL101" s="8"><v>1.88888883590698240</v></c><c r="BM101" s="8"><v>1.00000000000000000</v></c><c r="BN101" s="8"><v>2.00000000000000000</v></c></row>
<row r="102" spans="1:66" s="0" outlineLevel="0"><c r="A102" s="23"><v>1.00000000000000000</v></c><c r="B102" s="8"><v>10.00000000000000000</v></c><c r="C102" s="23"><v>5.00000000000000000</v></c><c r="D102" s="23"><v>1.00000000000000000</v></c><c r="E102" s="23"><v>1.00000000000000000</v></c><c r="F102" s="23"><v>1.00000000000000000</v></c><c r="G102" s="23"><v>1.00000000000000000</v></c><c r="H102" s="23"><v>1.00000000000000000</v></c><c r="I102" s="23"><v>1.00000000000000000</v></c><c r="J102" s="23"><v>1.00000000000000000</v></c><c r="K102" s="23"><v>1.00000000000000000</v></c><c r="L102" s="23"><v>1.00000000000000000</v></c><c r="M102" s="23"><v>1.00000000000000000</v></c><c r="N102" s="23"><v>0.0</v></c><c r="O102" s="23"><v>1.00000000000000000</v></c><c r="P102" s="23"><v>0.0</v></c><c r="Q102" s="23"><v>1.00000000000000000</v></c><c r="R102" s="23"><v>1.00000000000000000</v></c><c r="S102" s="23"><v>1.00000000000000000</v></c><c r="T102" s="23"><v>1.00000000000000000</v></c><c r="U102" s="23"><v>1.00000000000000000</v></c><c r="V102" s="23"><v>0.0</v></c><c r="W102" s="23"><v>0.0</v></c><c r="X102" s="23"><v>0.0</v></c><c r="Y102" s="23"><v>1.00000000000000000</v></c><c r="Z102" s="23"><v>0.0</v></c><c r="AA102" s="23"><v>0.0</v></c><c r="AB102" s="23"><v>1.00000000000000000</v></c><c r="AC102" s="23"><v>0.0</v></c><c r="AD102" s="23"><v>1.00000000000000000</v></c><c r="AE102" s="23"><v>1.00000000000000000</v></c><c r="AF102" s="23"><v>1.00000000000000000</v></c><c r="AG102" s="23"><v>1.00000000000000000</v></c><c r="AH102" s="23"><v>1.00000000000000000</v></c><c r="AI102" s="23"><v>1.00000000000000000</v></c><c r="AJ102" s="23"><v>3.00000000000000000</v></c><c r="AK102" s="23"><v>1.00000000000000000</v></c><c r="AL102" s="23"><v>1.00000000000000000</v></c><c r="AM102" s="23"><v>1.00000000000000000</v></c><c r="AN102" s="23"><v>1.00000000000000000</v></c><c r="AO102" s="23"><v>1.00000000000000000</v></c><c r="AP102" s="23"><v>1.00000000000000000</v></c><c r="AQ102" s="23"><v>1.00000000000000000</v></c><c r="AR102" s="23"><v>1.00000000000000000</v></c><c r="AS102" s="23"><v>1.00000000000000000</v></c><c r="AT102" s="23"><v>1.00000000000000000</v></c><c r="AU102" s="23"><v>1.00000000000000000</v></c><c r="AV102" s="23"><v>1.00000000000000000</v></c><c r="AW102" s="23"><v>1.00000000000000000</v></c><c r="AX102" s="23"><v>1.00000000000000000</v></c><c r="AY102" s="23"><v>1.00000000000000000</v></c><c r="AZ102" s="23"><v>1.00000000000000000</v></c><c r="BA102" s="23"><v>1.00000000000000000</v></c><c r="BB102" s="23"><v>1.00000000000000000</v></c><c r="BC102" s="23"><v>1.00000000000000000</v></c><c r="BD102" s="23"><v>1.00000000000000000</v></c><c r="BE102" s="8"><v>1.00000000000000000</v></c><c r="BF102" s="8"><v>0.0</v></c><c r="BG102" s="8"><v>-26.50097084045410200</v></c><c r="BH102" s="8"><v>702.30145263671875000</v></c><c r="BI102" s="8"><v>2.00000000000000000</v></c><c r="BJ102" s="8"><v>0.71428573131561279</v></c><c r="BK102" s="8"><v>1.33333337306976320</v></c><c r="BL102" s="8"><v>1.00000000000000000</v></c><c r="BM102" s="8"><v>0.0</v></c><c r="BN102" s="8"><v>2.00000000000000000</v></c></row>
<row r="103" spans="1:66" s="0" outlineLevel="0"><c r="A103" s="23"><v>1.00000000000000000</v></c><c r="B103" s="8"><v>31.00000000000000000</v></c><c r="C103" s="23"><v>5.00000000000000000</v></c><c r="D103" s="23"><v>1.00000000000000000</v></c><c r="E103" s="23"><v>1.00000000000000000</v></c><c r="F103" s="23"><v>1.00000000000000000</v></c><c r="G103" s="23"><v>0.0</v></c><c r="H103" s="23"><v>1.00000000000000000</v></c><c r="I103" s="23"><v>1.00000000000000000</v></c><c r="J103" s="23"><v>0.0</v></c><c r="K103" s="23"><v>1.00000000000000000</v></c><c r="L103" s="23"><v>0.0</v></c><c r="M103" s="23"><v>1.00000000000000000</v></c><c r="N103" s="23"><v>0.0</v></c><c r="O103" s="23"><v>1.00000000000000000</v></c><c r="P103" s="23"><v>1.00000000000000000</v></c><c r="Q103" s="23"><v>0.0</v></c><c r="R103" s="23"><v>1.00000000000000000</v></c><c r="S103" s="23"><v>0.0</v></c><c r="T103" s="23"><v>0.0</v></c><c r="U103" s="23"><v>1.00000000000000000</v></c><c r="V103" s="23"><v>0.0</v></c><c r="W103" s="23"><v>0.0</v></c><c r="X103" s="23"><v>0.0</v></c><c r="Y103" s="23"><v>1.00000000000000000</v></c><c r="Z103" s="23"><v>0.0</v></c><c r="AA103" s="23"><v>0.0</v></c><c r="AB103" s="23"><v>1.00000000000000000</v></c><c r="AC103" s="23"><v>1.00000000000000000</v></c><c r="AD103" s="23"><v>0.0</v></c><c r="AE103" s="23"><v>0.0</v></c><c r="AF103" s="23"><v>0.0</v></c><c r="AG103" s="23"><v>1.00000000000000000</v></c><c r="AH103" s="23"><v>1.00000000000000000</v></c><c r="AI103" s="23"><v>3.00000000000000000</v></c><c r="AJ103" s="23"><v>1.00000000000000000</v></c><c r="AK103" s="23"><v>1.00000000000000000</v></c><c r="AL103" s="23"><v>1.00000000000000000</v></c><c r="AM103" s="23"><v>1.00000000000000000</v></c><c r="AN103" s="23"><v>1.00000000000000000</v></c><c r="AO103" s="23"><v>1.00000000000000000</v></c><c r="AP103" s="23"><v>1.00000000000000000</v></c><c r="AQ103" s="23"><v>1.00000000000000000</v></c><c r="AR103" s="23"><v>1.00000000000000000</v></c><c r="AS103" s="23"><v>1.00000000000000000</v></c><c r="AT103" s="23"><v>1.00000000000000000</v></c><c r="AU103" s="23"><v>1.00000000000000000</v></c><c r="AV103" s="23"><v>1.00000000000000000</v></c><c r="AW103" s="23"><v>1.00000000000000000</v></c><c r="AX103" s="23"><v>1.00000000000000000</v></c><c r="AY103" s="23"><v>1.00000000000000000</v></c><c r="AZ103" s="23"><v>1.00000000000000000</v></c><c r="BA103" s="23"><v>1.00000000000000000</v></c><c r="BB103" s="23"><v>1.00000000000000000</v></c><c r="BC103" s="23"><v>1.00000000000000000</v></c><c r="BD103" s="23"><v>1.00000000000000000</v></c><c r="BE103" s="8"><v>0.0</v></c><c r="BF103" s="8"><v>0.0</v></c><c r="BG103" s="8"><v>-5.50096988677978520</v></c><c r="BH103" s="8"><v>30.26066970825195300</v></c><c r="BI103" s="8"><v>2.00000000000000000</v></c><c r="BJ103" s="8"><v>0.46428570151329041</v></c><c r="BK103" s="8"><v>1.33333337306976320</v></c><c r="BL103" s="8"><v>1.00000000000000000</v></c><c r="BM103" s="8"><v>0.0</v></c><c r="BN103" s="8"><v>2.00000000000000000</v></c></row>
<row r="104" spans="1:66" s="0" outlineLevel="0"><c r="A104" s="23"><v>1.00000000000000000</v></c><c r="B104" s="8"><v>31.00000000000000000</v></c><c r="C104" s="23"><v>5.00000000000000000</v></c><c r="D104" s="23"><v>1.00000000000000000</v></c><c r="E104" s="23"><v>0.0</v></c><c r="F104" s="23"><v>0.0</v></c><c r="G104" s="23"><v>0.0</v></c><c r="H104" s="23"><v>0.0</v></c><c r="I104" s="23"><v>0.0</v></c><c r="J104" s="23"><v>0.0</v></c><c r="K104" s="23"><v>1.00000000000000000</v></c><c r="L104" s="23"><v>0.0</v></c><c r="M104" s="23"><v>0.0</v></c><c r="N104" s="23"><v>0.0</v></c><c r="O104" s="23"><v>0.0</v></c><c r="P104" s="23"><v>0.0</v></c><c r="Q104" s="23"><v>0.0</v></c><c r="R104" s="23"><v>0.0</v></c><c r="S104" s="23"><v>0.0</v></c><c r="T104" s="23"><v>0.0</v></c><c r="U104" s="23"><v>0.0</v></c><c r="V104" s="23"><v>0.0</v></c><c r="W104" s="23"><v>0.0</v></c><c r="X104" s="23"><v>0.0</v></c><c r="Y104" s="23"><v>0.0</v></c><c r="Z104" s="23"><v>0.0</v></c><c r="AA104" s="23"><v>0.0</v></c><c r="AB104" s="23"><v>1.00000000000000000</v></c><c r="AC104" s="23"><v>0.0</v></c><c r="AD104" s="23"><v>0.0</v></c><c r="AE104" s="23"><v>0.0</v></c><c r="AF104" s="23"><v>0.0</v></c><c r="AG104" s="23"><v>2.00000000000000000</v></c><c r="AH104" s="23"><v>2.00000000000000000</v></c><c r="AI104" s="23"><v>2.00000000000000000</v></c><c r="AJ104" s="23"><v>2.00000000000000000</v></c><c r="AK104" s="23"><v>1.00000000000000000</v></c><c r="AL104" s="23"><v>2.00000000000000000</v></c><c r="AM104" s="23"><v>2.00000000000000000</v></c><c r="AN104" s="23"><v>1.00000000000000000</v></c><c r="AO104" s="23"><v>1.00000000000000000</v></c><c r="AP104" s="23"><v>2.00000000000000000</v></c><c r="AQ104" s="23"><v>1.00000000000000000</v></c><c r="AR104" s="23"><v>1.00000000000000000</v></c><c r="AS104" s="23"><v>1.00000000000000000</v></c><c r="AT104" s="23"><v>1.00000000000000000</v></c><c r="AU104" s="23"><v>4.00000000000000000</v></c><c r="AV104" s="23"><v>1.00000000000000000</v></c><c r="AW104" s="23"><v>1.00000000000000000</v></c><c r="AX104" s="23"><v>1.00000000000000000</v></c><c r="AY104" s="23"><v>3.00000000000000000</v></c><c r="AZ104" s="23"><v>1.00000000000000000</v></c><c r="BA104" s="23"><v>1.00000000000000000</v></c><c r="BB104" s="23"><v>1.00000000000000000</v></c><c r="BC104" s="23"><v>1.00000000000000000</v></c><c r="BD104" s="23"><v>3.00000000000000000</v></c><c r="BE104" s="8"><v>1.00000000000000000</v></c><c r="BF104" s="8"><v>0.0</v></c><c r="BG104" s="8"><v>-5.50096988677978520</v></c><c r="BH104" s="8"><v>30.26066970825195300</v></c><c r="BI104" s="8"><v>1.00000000000000000</v></c><c r="BJ104" s="8"><v>0.07142857462167740</v></c><c r="BK104" s="8"><v>1.83333337306976320</v></c><c r="BL104" s="8"><v>1.50000000000000000</v></c><c r="BM104" s="8"><v>0.0</v></c><c r="BN104" s="8"><v>2.00000000000000000</v></c></row>
<row r="105" spans="1:66" s="0" outlineLevel="0"><c r="A105" s="23"><v>1.00000000000000000</v></c><c r="B105" s="8"><v>41.00000000000000000</v></c><c r="C105" s="23"><v>4.00000000000000000</v></c><c r="D105" s="23"><v>1.00000000000000000</v></c><c r="E105" s="23"><v>1.00000000000000000</v></c><c r="F105" s="23"><v>1.00000000000000000</v></c><c r="G105" s="23"><v>0.0</v></c><c r="H105" s="23"><v>1.00000000000000000</v></c><c r="I105" s="23"><v>1.00000000000000000</v></c><c r="J105" s="23"><v>1.00000000000000000</v></c><c r="K105" s="23"><v>1.00000000000000000</v></c><c r="L105" s="23"><v>1.00000000000000000</v></c><c r="M105" s="23"><v>1.00000000000000000</v></c><c r="N105" s="23"><v>0.0</v></c><c r="O105" s="23"><v>1.00000000000000000</v></c><c r="P105" s="23"><v>0.0</v></c><c r="Q105" s="23"><v>1.00000000000000000</v></c><c r="R105" s="23"><v>1.00000000000000000</v></c><c r="S105" s="23"><v>1.00000000000000000</v></c><c r="T105" s="23"><v>1.00000000000000000</v></c><c r="U105" s="23"><v>1.00000000000000000</v></c><c r="V105" s="23"><v>0.0</v></c><c r="W105" s="23"><v>0.0</v></c><c r="X105" s="23"><v>1.00000000000000000</v></c><c r="Y105" s="23"><v>1.00000000000000000</v></c><c r="Z105" s="23"><v>0.0</v></c><c r="AA105" s="23"><v>1.00000000000000000</v></c><c r="AB105" s="23"><v>1.00000000000000000</v></c><c r="AC105" s="23"><v>1.00000000000000000</v></c><c r="AD105" s="23"><v>1.00000000000000000</v></c><c r="AE105" s="23"><v>1.00000000000000000</v></c><c r="AF105" s="23"><v>0.0</v></c><c r="AG105" s="23"><v>2.00000000000000000</v></c><c r="AH105" s="23"><v>1.00000000000000000</v></c><c r="AI105" s="23"><v>1.00000000000000000</v></c><c r="AJ105" s="23"><v>1.00000000000000000</v></c><c r="AK105" s="23"><v>1.00000000000000000</v></c><c r="AL105" s="23"><v>1.00000000000000000</v></c><c r="AM105" s="23"><v>1.00000000000000000</v></c><c r="AN105" s="23"><v>1.00000000000000000</v></c><c r="AO105" s="23"><v>1.00000000000000000</v></c><c r="AP105" s="23"><v>1.00000000000000000</v></c><c r="AQ105" s="23"><v>1.00000000000000000</v></c><c r="AR105" s="23"><v>1.00000000000000000</v></c><c r="AS105" s="23"><v>1.00000000000000000</v></c><c r="AT105" s="23"><v>1.00000000000000000</v></c><c r="AU105" s="23"><v>1.00000000000000000</v></c><c r="AV105" s="23"><v>1.00000000000000000</v></c><c r="AW105" s="23"><v>1.00000000000000000</v></c><c r="AX105" s="23"><v>1.00000000000000000</v></c><c r="AY105" s="23"><v>1.00000000000000000</v></c><c r="AZ105" s="23"><v>1.00000000000000000</v></c><c r="BA105" s="23"><v>1.00000000000000000</v></c><c r="BB105" s="23"><v>1.00000000000000000</v></c><c r="BC105" s="23"><v>1.00000000000000000</v></c><c r="BD105" s="23"><v>1.00000000000000000</v></c><c r="BE105" s="8"><v>0.0</v></c><c r="BF105" s="8"><v>0.0</v></c><c r="BG105" s="8"><v>4.49903011322021480</v></c><c r="BH105" s="8"><v>20.24127197265625000</v></c><c r="BI105" s="8"><v>5.00000000000000000</v></c><c r="BJ105" s="8"><v>0.75000000000000000</v></c><c r="BK105" s="8"><v>1.16666662693023680</v></c><c r="BL105" s="8"><v>1.00000000000000000</v></c><c r="BM105" s="8"><v>0.0</v></c><c r="BN105" s="8"><v>2.00000000000000000</v></c></row>
<row r="106" spans="1:66" s="0" outlineLevel="0"><c r="A106" s="23"><v>1.00000000000000000</v></c><c r="B106" s="8"><v>70.00000000000000000</v></c><c r="C106" s="23"><v>3.00000000000000000</v></c><c r="D106" s="23"><v>1.00000000000000000</v></c><c r="E106" s="23"><v>1.00000000000000000</v></c><c r="F106" s="23"><v>0.0</v></c><c r="G106" s="23"><v>0.0</v></c><c r="H106" s="23"><v>0.0</v></c><c r="I106" s="23"><v>0.0</v></c><c r="J106" s="23"><v>0.0</v></c><c r="K106" s="23"><v>0.0</v></c><c r="L106" s="23"><v>0.0</v></c><c r="M106" s="23"><v>0.0</v></c><c r="N106" s="23"><v>0.0</v></c><c r="O106" s="23"><v>0.0</v></c><c r="P106" s="23"><v>0.0</v></c><c r="Q106" s="23"><v>0.0</v></c><c r="R106" s="23"><v>0.0</v></c><c r="S106" s="23"><v>0.0</v></c><c r="T106" s="23"><v>0.0</v></c><c r="U106" s="23"><v>0.0</v></c><c r="V106" s="23"><v>0.0</v></c><c r="W106" s="23"><v>0.0</v></c><c r="X106" s="23"><v>0.0</v></c><c r="Y106" s="23"><v>0.0</v></c><c r="Z106" s="23"><v>0.0</v></c><c r="AA106" s="23"><v>0.0</v></c><c r="AB106" s="23"><v>0.0</v></c><c r="AC106" s="23"><v>0.0</v></c><c r="AD106" s="23"><v>0.0</v></c><c r="AE106" s="23"><v>0.0</v></c><c r="AF106" s="23"><v>0.0</v></c><c r="AG106" s="23"><v>2.00000000000000000</v></c><c r="AH106" s="23"><v>2.00000000000000000</v></c><c r="AI106" s="23"><v>2.00000000000000000</v></c><c r="AJ106" s="23"><v>1.00000000000000000</v></c><c r="AK106" s="23"><v>1.00000000000000000</v></c><c r="AL106" s="23"><v>1.00000000000000000</v></c><c r="AM106" s="23"><v>4.00000000000000000</v></c><c r="AN106" s="23"><v>4.00000000000000000</v></c><c r="AO106" s="23"><v>1.00000000000000000</v></c><c r="AP106" s="23"><v>4.00000000000000000</v></c><c r="AQ106" s="23"><v>4.00000000000000000</v></c><c r="AR106" s="23"><v>4.00000000000000000</v></c><c r="AS106" s="23"><v>4.00000000000000000</v></c><c r="AT106" s="23"><v>4.00000000000000000</v></c><c r="AU106" s="23"><v>4.00000000000000000</v></c><c r="AV106" s="23"><v>1.00000000000000000</v></c><c r="AW106" s="23"><v>1.00000000000000000</v></c><c r="AX106" s="23"><v>1.00000000000000000</v></c><c r="AY106" s="23"><v>1.00000000000000000</v></c><c r="AZ106" s="23"><v>1.00000000000000000</v></c><c r="BA106" s="23"><v>4.00000000000000000</v></c><c r="BB106" s="23"><v>1.00000000000000000</v></c><c r="BC106" s="23"><v>3.00000000000000000</v></c><c r="BD106" s="23"><v>1.00000000000000000</v></c><c r="BE106" s="8"><v>0.0</v></c><c r="BF106" s="8"><v>0.0</v></c><c r="BG106" s="8"><v>33.49903106689453100</v></c><c r="BH106" s="8"><v>1122.18505859375000000</v></c><c r="BI106" s="8"><v>1.00000000000000000</v></c><c r="BJ106" s="8"><v>0.03571428731083870</v></c><c r="BK106" s="8"><v>1.50000000000000000</v></c><c r="BL106" s="8"><v>2.61111116409301760</v></c><c r="BM106" s="8"><v>0.0</v></c><c r="BN106" s="8"><v>2.00000000000000000</v></c></row>
<row r="107" spans="1:66" s="0" outlineLevel="0"><c r="A107" s="23"><v>1.00000000000000000</v></c><c r="B107" s="8"><v>59.00000000000000000</v></c><c r="C107" s="23"><v>5.00000000000000000</v></c><c r="D107" s="23"><v>1.00000000000000000</v></c><c r="E107" s="23"><v>1.00000000000000000</v></c><c r="F107" s="23"><v>0.0</v></c><c r="G107" s="23"><v>0.0</v></c><c r="H107" s="23"><v>0.0</v></c><c r="I107" s="23"><v>0.0</v></c><c r="J107" s="23"><v>0.0</v></c><c r="K107" s="23"><v>0.0</v></c><c r="L107" s="23"><v>0.0</v></c><c r="M107" s="23"><v>0.0</v></c><c r="N107" s="23"><v>0.0</v></c><c r="O107" s="23"><v>0.0</v></c><c r="P107" s="23"><v>0.0</v></c><c r="Q107" s="23"><v>0.0</v></c><c r="R107" s="23"><v>0.0</v></c><c r="S107" s="23"><v>0.0</v></c><c r="T107" s="23"><v>0.0</v></c><c r="U107" s="23"><v>0.0</v></c><c r="V107" s="23"><v>0.0</v></c><c r="W107" s="23"><v>0.0</v></c><c r="X107" s="23"><v>0.0</v></c><c r="Y107" s="23"><v>0.0</v></c><c r="Z107" s="23"><v>0.0</v></c><c r="AA107" s="23"><v>0.0</v></c><c r="AB107" s="23"><v>0.0</v></c><c r="AC107" s="23"><v>0.0</v></c><c r="AD107" s="23"><v>0.0</v></c><c r="AE107" s="23"><v>0.0</v></c><c r="AF107" s="23"><v>0.0</v></c><c r="AG107" s="23"><v>3.00000000000000000</v></c><c r="AH107" s="23"><v>3.00000000000000000</v></c><c r="AI107" s="23"><v>3.00000000000000000</v></c><c r="AJ107" s="23"><v>3.00000000000000000</v></c><c r="AK107" s="23"><v>3.00000000000000000</v></c><c r="AL107" s="23"><v>3.00000000000000000</v></c><c r="AM107" s="23"><v>1.00000000000000000</v></c><c r="AN107" s="23"><v>1.00000000000000000</v></c><c r="AO107" s="23"><v>1.00000000000000000</v></c><c r="AP107" s="23"><v>1.00000000000000000</v></c><c r="AQ107" s="23"><v>1.00000000000000000</v></c><c r="AR107" s="23"><v>1.00000000000000000</v></c><c r="AS107" s="23"><v>1.00000000000000000</v></c><c r="AT107" s="23"><v>1.00000000000000000</v></c><c r="AU107" s="23"><v>1.00000000000000000</v></c><c r="AV107" s="23"><v>1.00000000000000000</v></c><c r="AW107" s="23"><v>1.00000000000000000</v></c><c r="AX107" s="23"><v>1.00000000000000000</v></c><c r="AY107" s="23"><v>1.00000000000000000</v></c><c r="AZ107" s="23"><v>1.00000000000000000</v></c><c r="BA107" s="23"><v>1.00000000000000000</v></c><c r="BB107" s="23"><v>1.00000000000000000</v></c><c r="BC107" s="23"><v>1.00000000000000000</v></c><c r="BD107" s="23"><v>1.00000000000000000</v></c><c r="BE107" s="8"><v>1.00000000000000000</v></c><c r="BF107" s="8"><v>0.0</v></c><c r="BG107" s="8"><v>22.49902915954589800</v></c><c r="BH107" s="8"><v>506.20629882812500000</v></c><c r="BI107" s="8"><v>1.00000000000000000</v></c><c r="BJ107" s="8"><v>0.03571428731083870</v></c><c r="BK107" s="8"><v>3.00000000000000000</v></c><c r="BL107" s="8"><v>1.00000000000000000</v></c><c r="BM107" s="8"><v>0.0</v></c><c r="BN107" s="8"><v>3.00000000000000000</v></c></row>
<row r="108" spans="1:66" s="0" outlineLevel="0"><c r="A108" s="23"><v>1.00000000000000000</v></c><c r="B108" s="8"><v>50.00000000000000000</v></c><c r="C108" s="23"><v>5.00000000000000000</v></c><c r="D108" s="23"><v>98.00000000000000000</v></c><c r="E108" s="23"><v>1.00000000000000000</v></c><c r="F108" s="23"><v>1.00000000000000000</v></c><c r="G108" s="23"><v>0.0</v></c><c r="H108" s="23"><v>1.00000000000000000</v></c><c r="I108" s="23"><v>1.00000000000000000</v></c><c r="J108" s="23"><v>0.0</v></c><c r="K108" s="23"><v>1.00000000000000000</v></c><c r="L108" s="23"><v>1.00000000000000000</v></c><c r="M108" s="23"><v>1.00000000000000000</v></c><c r="N108" s="23"><v>0.0</v></c><c r="O108" s="23"><v>1.00000000000000000</v></c><c r="P108" s="23"><v>0.0</v></c><c r="Q108" s="23"><v>1.00000000000000000</v></c><c r="R108" s="23"><v>1.00000000000000000</v></c><c r="S108" s="23"><v>1.00000000000000000</v></c><c r="T108" s="23"><v>1.00000000000000000</v></c><c r="U108" s="23"><v>1.00000000000000000</v></c><c r="V108" s="23"><v>0.0</v></c><c r="W108" s="23"><v>0.0</v></c><c r="X108" s="23"><v>0.0</v></c><c r="Y108" s="23"><v>0.0</v></c><c r="Z108" s="23"><v>0.0</v></c><c r="AA108" s="23"><v>0.0</v></c><c r="AB108" s="23"><v>1.00000000000000000</v></c><c r="AC108" s="23"><v>0.0</v></c><c r="AD108" s="23"><v>1.00000000000000000</v></c><c r="AE108" s="23"><v>1.00000000000000000</v></c><c r="AF108" s="23"><v>1.00000000000000000</v></c><c r="AG108" s="23"><v>1.00000000000000000</v></c><c r="AH108" s="23"><v>1.00000000000000000</v></c><c r="AI108" s="23"><v>1.00000000000000000</v></c><c r="AJ108" s="23"><v>1.00000000000000000</v></c><c r="AK108" s="23"><v>1.00000000000000000</v></c><c r="AL108" s="23"><v>1.00000000000000000</v></c><c r="AM108" s="23"><v>1.00000000000000000</v></c><c r="AN108" s="23"><v>1.00000000000000000</v></c><c r="AO108" s="23"><v>1.00000000000000000</v></c><c r="AP108" s="23"><v>1.00000000000000000</v></c><c r="AQ108" s="23"><v>1.00000000000000000</v></c><c r="AR108" s="23"><v>1.00000000000000000</v></c><c r="AS108" s="23"><v>1.00000000000000000</v></c><c r="AT108" s="23"><v>1.00000000000000000</v></c><c r="AU108" s="23"><v>1.00000000000000000</v></c><c r="AV108" s="23"><v>1.00000000000000000</v></c><c r="AW108" s="23"><v>1.00000000000000000</v></c><c r="AX108" s="23"><v>1.00000000000000000</v></c><c r="AY108" s="23"><v>1.00000000000000000</v></c><c r="AZ108" s="23"><v>1.00000000000000000</v></c><c r="BA108" s="23"><v>1.00000000000000000</v></c><c r="BB108" s="23"><v>1.00000000000000000</v></c><c r="BC108" s="23"><v>1.00000000000000000</v></c><c r="BD108" s="23"><v>1.00000000000000000</v></c><c r="BE108" s="8"><v>1.00000000000000000</v></c><c r="BF108" s="8"><v>1.00000000000000000</v></c><c r="BG108" s="8"><v>13.49903011322021500</v></c><c r="BH108" s="8"><v>182.22381591796875000</v></c><c r="BI108" s="8"><v>4.00000000000000000</v></c><c r="BJ108" s="8"><v>0.60714286565780640</v></c><c r="BK108" s="8"><v>1.00000000000000000</v></c><c r="BL108" s="8"><v>1.00000000000000000</v></c><c r="BM108" s="1" t="e"><v>#NULL!</v></c><c r="BN108" s="8"><v>1.00000000000000000</v></c></row>
<row r="109" spans="1:66" s="0" outlineLevel="0"><c r="A109" s="23"><v>1.00000000000000000</v></c><c r="B109" s="8"><v>47.00000000000000000</v></c><c r="C109" s="23"><v>5.00000000000000000</v></c><c r="D109" s="23"><v>1.00000000000000000</v></c><c r="E109" s="23"><v>0.0</v></c><c r="F109" s="23"><v>1.00000000000000000</v></c><c r="G109" s="23"><v>0.0</v></c><c r="H109" s="23"><v>1.00000000000000000</v></c><c r="I109" s="23"><v>1.00000000000000000</v></c><c r="J109" s="23"><v>0.0</v></c><c r="K109" s="23"><v>1.00000000000000000</v></c><c r="L109" s="23"><v>0.0</v></c><c r="M109" s="23"><v>0.0</v></c><c r="N109" s="23"><v>0.0</v></c><c r="O109" s="23"><v>1.00000000000000000</v></c><c r="P109" s="23"><v>0.0</v></c><c r="Q109" s="23"><v>1.00000000000000000</v></c><c r="R109" s="23"><v>1.00000000000000000</v></c><c r="S109" s="23"><v>1.00000000000000000</v></c><c r="T109" s="23"><v>0.0</v></c><c r="U109" s="23"><v>1.00000000000000000</v></c><c r="V109" s="23"><v>0.0</v></c><c r="W109" s="23"><v>0.0</v></c><c r="X109" s="23"><v>0.0</v></c><c r="Y109" s="23"><v>0.0</v></c><c r="Z109" s="23"><v>0.0</v></c><c r="AA109" s="23"><v>0.0</v></c><c r="AB109" s="23"><v>1.00000000000000000</v></c><c r="AC109" s="23"><v>0.0</v></c><c r="AD109" s="23"><v>1.00000000000000000</v></c><c r="AE109" s="23"><v>0.0</v></c><c r="AF109" s="23"><v>0.0</v></c><c r="AG109" s="23"><v>1.00000000000000000</v></c><c r="AH109" s="23"><v>1.00000000000000000</v></c><c r="AI109" s="23"><v>1.00000000000000000</v></c><c r="AJ109" s="23"><v>1.00000000000000000</v></c><c r="AK109" s="23"><v>1.00000000000000000</v></c><c r="AL109" s="23"><v>1.00000000000000000</v></c><c r="AM109" s="23"><v>2.00000000000000000</v></c><c r="AN109" s="23"><v>1.00000000000000000</v></c><c r="AO109" s="23"><v>1.00000000000000000</v></c><c r="AP109" s="23"><v>1.00000000000000000</v></c><c r="AQ109" s="23"><v>1.00000000000000000</v></c><c r="AR109" s="23"><v>1.00000000000000000</v></c><c r="AS109" s="23"><v>1.00000000000000000</v></c><c r="AT109" s="23"><v>1.00000000000000000</v></c><c r="AU109" s="23"><v>1.00000000000000000</v></c><c r="AV109" s="23"><v>1.00000000000000000</v></c><c r="AW109" s="23"><v>1.00000000000000000</v></c><c r="AX109" s="23"><v>1.00000000000000000</v></c><c r="AY109" s="23"><v>1.00000000000000000</v></c><c r="AZ109" s="23"><v>1.00000000000000000</v></c><c r="BA109" s="23"><v>1.00000000000000000</v></c><c r="BB109" s="23"><v>1.00000000000000000</v></c><c r="BC109" s="23"><v>1.00000000000000000</v></c><c r="BD109" s="23"><v>1.00000000000000000</v></c><c r="BE109" s="8"><v>0.0</v></c><c r="BF109" s="8"><v>0.0</v></c><c r="BG109" s="8"><v>10.49903011322021500</v></c><c r="BH109" s="8"><v>110.22962951660156000</v></c><c r="BI109" s="8"><v>2.12986397743225100</v></c><c r="BJ109" s="8"><v>0.39285713434219360</v></c><c r="BK109" s="8"><v>1.00000000000000000</v></c><c r="BL109" s="8"><v>1.05555558204650880</v></c><c r="BM109" s="8"><v>0.0</v></c><c r="BN109" s="8"><v>1.00000000000000000</v></c></row>
<row r="110" spans="1:66" s="0" outlineLevel="0"><c r="A110" s="23"><v>1.00000000000000000</v></c><c r="B110" s="8"><v>71.00000000000000000</v></c><c r="C110" s="23"><v>4.00000000000000000</v></c><c r="D110" s="23"><v>2.00000000000000000</v></c><c r="E110" s="23"><v>1.00000000000000000</v></c><c r="F110" s="23"><v>0.0</v></c><c r="G110" s="23"><v>0.0</v></c><c r="H110" s="23"><v>0.0</v></c><c r="I110" s="23"><v>0.0</v></c><c r="J110" s="23"><v>0.0</v></c><c r="K110" s="23"><v>0.0</v></c><c r="L110" s="23"><v>0.0</v></c><c r="M110" s="23"><v>0.0</v></c><c r="N110" s="23"><v>0.0</v></c><c r="O110" s="23"><v>0.0</v></c><c r="P110" s="23"><v>0.0</v></c><c r="Q110" s="23"><v>0.0</v></c><c r="R110" s="23"><v>0.0</v></c><c r="S110" s="23"><v>0.0</v></c><c r="T110" s="23"><v>0.0</v></c><c r="U110" s="23"><v>0.0</v></c><c r="V110" s="23"><v>0.0</v></c><c r="W110" s="23"><v>0.0</v></c><c r="X110" s="23"><v>0.0</v></c><c r="Y110" s="23"><v>0.0</v></c><c r="Z110" s="23"><v>0.0</v></c><c r="AA110" s="23"><v>0.0</v></c><c r="AB110" s="23"><v>0.0</v></c><c r="AC110" s="23"><v>0.0</v></c><c r="AD110" s="23"><v>0.0</v></c><c r="AE110" s="23"><v>0.0</v></c><c r="AF110" s="23"><v>0.0</v></c><c r="AG110" s="23"><v>2.00000000000000000</v></c><c r="AH110" s="23"><v>1.00000000000000000</v></c><c r="AI110" s="23"><v>3.00000000000000000</v></c><c r="AJ110" s="23"><v>1.00000000000000000</v></c><c r="AK110" s="23"><v>1.00000000000000000</v></c><c r="AL110" s="23"><v>1.00000000000000000</v></c><c r="AM110" s="23"><v>1.00000000000000000</v></c><c r="AN110" s="23"><v>1.00000000000000000</v></c><c r="AO110" s="23"><v>1.00000000000000000</v></c><c r="AP110" s="23"><v>1.00000000000000000</v></c><c r="AQ110" s="23"><v>1.00000000000000000</v></c><c r="AR110" s="23"><v>1.00000000000000000</v></c><c r="AS110" s="23"><v>1.00000000000000000</v></c><c r="AT110" s="23"><v>1.00000000000000000</v></c><c r="AU110" s="23"><v>1.00000000000000000</v></c><c r="AV110" s="23"><v>1.00000000000000000</v></c><c r="AW110" s="23"><v>1.00000000000000000</v></c><c r="AX110" s="23"><v>1.00000000000000000</v></c><c r="AY110" s="23"><v>2.00000000000000000</v></c><c r="AZ110" s="23"><v>1.00000000000000000</v></c><c r="BA110" s="23"><v>1.00000000000000000</v></c><c r="BB110" s="23"><v>1.00000000000000000</v></c><c r="BC110" s="23"><v>1.00000000000000000</v></c><c r="BD110" s="23"><v>1.00000000000000000</v></c><c r="BE110" s="8"><v>0.0</v></c><c r="BF110" s="8"><v>0.0</v></c><c r="BG110" s="8"><v>34.49903106689453100</v></c><c r="BH110" s="8"><v>1190.18310546875000000</v></c><c r="BI110" s="8"><v>1.00000000000000000</v></c><c r="BJ110" s="8"><v>0.03571428731083870</v></c><c r="BK110" s="8"><v>1.50000000000000000</v></c><c r="BL110" s="8"><v>1.05555558204650880</v></c><c r="BM110" s="8"><v>1.00000000000000000</v></c><c r="BN110" s="8"><v>2.00000000000000000</v></c></row>
<row r="111" spans="1:66" s="0" outlineLevel="0"><c r="A111" s="23"><v>1.00000000000000000</v></c><c r="B111" s="8"><v>75.00000000000000000</v></c><c r="C111" s="23"><v>2.00000000000000000</v></c><c r="D111" s="23"><v>2.00000000000000000</v></c><c r="E111" s="23"><v>1.00000000000000000</v></c><c r="F111" s="23"><v>0.0</v></c><c r="G111" s="23"><v>0.0</v></c><c r="H111" s="23"><v>0.0</v></c><c r="I111" s="23"><v>0.0</v></c><c r="J111" s="23"><v>0.0</v></c><c r="K111" s="23"><v>0.0</v></c><c r="L111" s="23"><v>0.0</v></c><c r="M111" s="23"><v>0.0</v></c><c r="N111" s="23"><v>0.0</v></c><c r="O111" s="23"><v>0.0</v></c><c r="P111" s="23"><v>0.0</v></c><c r="Q111" s="23"><v>0.0</v></c><c r="R111" s="23"><v>0.0</v></c><c r="S111" s="23"><v>0.0</v></c><c r="T111" s="23"><v>0.0</v></c><c r="U111" s="23"><v>0.0</v></c><c r="V111" s="23"><v>0.0</v></c><c r="W111" s="23"><v>0.0</v></c><c r="X111" s="23"><v>0.0</v></c><c r="Y111" s="23"><v>0.0</v></c><c r="Z111" s="23"><v>0.0</v></c><c r="AA111" s="23"><v>0.0</v></c><c r="AB111" s="23"><v>0.0</v></c><c r="AC111" s="23"><v>0.0</v></c><c r="AD111" s="23"><v>0.0</v></c><c r="AE111" s="23"><v>0.0</v></c><c r="AF111" s="23"><v>0.0</v></c><c r="AG111" s="23"><v>2.00000000000000000</v></c><c r="AH111" s="23"><v>3.00000000000000000</v></c><c r="AI111" s="23"><v>3.00000000000000000</v></c><c r="AJ111" s="23"><v>1.00000000000000000</v></c><c r="AK111" s="23"><v>1.00000000000000000</v></c><c r="AL111" s="23"><v>1.00000000000000000</v></c><c r="AM111" s="23"><v>3.00000000000000000</v></c><c r="AN111" s="23"><v>2.00000000000000000</v></c><c r="AO111" s="23"><v>1.00000000000000000</v></c><c r="AP111" s="23"><v>1.00000000000000000</v></c><c r="AQ111" s="23"><v>1.00000000000000000</v></c><c r="AR111" s="23"><v>1.00000000000000000</v></c><c r="AS111" s="23"><v>1.00000000000000000</v></c><c r="AT111" s="23"><v>1.00000000000000000</v></c><c r="AU111" s="23"><v>1.00000000000000000</v></c><c r="AV111" s="23"><v>1.00000000000000000</v></c><c r="AW111" s="23"><v>1.00000000000000000</v></c><c r="AX111" s="23"><v>1.00000000000000000</v></c><c r="AY111" s="23"><v>1.00000000000000000</v></c><c r="AZ111" s="23"><v>1.00000000000000000</v></c><c r="BA111" s="23"><v>1.00000000000000000</v></c><c r="BB111" s="23"><v>1.00000000000000000</v></c><c r="BC111" s="23"><v>1.00000000000000000</v></c><c r="BD111" s="23"><v>1.00000000000000000</v></c><c r="BE111" s="8"><v>0.0</v></c><c r="BF111" s="8"><v>0.0</v></c><c r="BG111" s="8"><v>38.49903106689453100</v></c><c r="BH111" s="8"><v>1482.17541503906250000</v></c><c r="BI111" s="8"><v>1.00000000000000000</v></c><c r="BJ111" s="8"><v>0.03571428731083870</v></c><c r="BK111" s="8"><v>1.83333337306976320</v></c><c r="BL111" s="8"><v>1.16666662693023680</v></c><c r="BM111" s="8"><v>1.00000000000000000</v></c><c r="BN111" s="8"><v>2.00000000000000000</v></c></row>
<row r="112" spans="1:66" s="0" outlineLevel="0"><c r="A112" s="23"><v>1.00000000000000000</v></c><c r="B112" s="8"><v>77.00000000000000000</v></c><c r="C112" s="23"><v>5.00000000000000000</v></c><c r="D112" s="23"><v>1.00000000000000000</v></c><c r="E112" s="23"><v>1.00000000000000000</v></c><c r="F112" s="23"><v>0.0</v></c><c r="G112" s="23"><v>0.0</v></c><c r="H112" s="23"><v>1.00000000000000000</v></c><c r="I112" s="23"><v>1.00000000000000000</v></c><c r="J112" s="23"><v>1.00000000000000000</v></c><c r="K112" s="23"><v>1.00000000000000000</v></c><c r="L112" s="23"><v>1.00000000000000000</v></c><c r="M112" s="23"><v>1.00000000000000000</v></c><c r="N112" s="23"><v>0.0</v></c><c r="O112" s="23"><v>1.00000000000000000</v></c><c r="P112" s="23"><v>0.0</v></c><c r="Q112" s="23"><v>1.00000000000000000</v></c><c r="R112" s="23"><v>1.00000000000000000</v></c><c r="S112" s="23"><v>1.00000000000000000</v></c><c r="T112" s="23"><v>1.00000000000000000</v></c><c r="U112" s="23"><v>1.00000000000000000</v></c><c r="V112" s="23"><v>0.0</v></c><c r="W112" s="23"><v>0.0</v></c><c r="X112" s="23"><v>0.0</v></c><c r="Y112" s="23"><v>1.00000000000000000</v></c><c r="Z112" s="23"><v>0.0</v></c><c r="AA112" s="23"><v>0.0</v></c><c r="AB112" s="23"><v>1.00000000000000000</v></c><c r="AC112" s="23"><v>0.0</v></c><c r="AD112" s="23"><v>1.00000000000000000</v></c><c r="AE112" s="23"><v>0.0</v></c><c r="AF112" s="23"><v>0.0</v></c><c r="AG112" s="23"><v>1.00000000000000000</v></c><c r="AH112" s="23"><v>1.00000000000000000</v></c><c r="AI112" s="23"><v>1.00000000000000000</v></c><c r="AJ112" s="23"><v>1.00000000000000000</v></c><c r="AK112" s="23"><v>1.00000000000000000</v></c><c r="AL112" s="23"><v>1.00000000000000000</v></c><c r="AM112" s="23"><v>2.00000000000000000</v></c><c r="AN112" s="23"><v>1.00000000000000000</v></c><c r="AO112" s="23"><v>1.00000000000000000</v></c><c r="AP112" s="23"><v>1.00000000000000000</v></c><c r="AQ112" s="23"><v>1.00000000000000000</v></c><c r="AR112" s="23"><v>1.00000000000000000</v></c><c r="AS112" s="23"><v>1.00000000000000000</v></c><c r="AT112" s="23"><v>1.00000000000000000</v></c><c r="AU112" s="23"><v>1.00000000000000000</v></c><c r="AV112" s="23"><v>1.00000000000000000</v></c><c r="AW112" s="23"><v>1.00000000000000000</v></c><c r="AX112" s="23"><v>1.00000000000000000</v></c><c r="AY112" s="23"><v>1.00000000000000000</v></c><c r="AZ112" s="23"><v>1.00000000000000000</v></c><c r="BA112" s="23"><v>1.00000000000000000</v></c><c r="BB112" s="23"><v>1.00000000000000000</v></c><c r="BC112" s="23"><v>1.00000000000000000</v></c><c r="BD112" s="23"><v>1.00000000000000000</v></c><c r="BE112" s="8"><v>0.0</v></c><c r="BF112" s="8"><v>1.00000000000000000</v></c><c r="BG112" s="8"><v>40.49903106689453100</v></c><c r="BH112" s="8"><v>1640.17150878906250000</v></c><c r="BI112" s="8"><v>3.00000000000000000</v></c><c r="BJ112" s="8"><v>0.57142859697341919</v></c><c r="BK112" s="8"><v>1.00000000000000000</v></c><c r="BL112" s="8"><v>1.05555558204650880</v></c><c r="BM112" s="8"><v>0.0</v></c><c r="BN112" s="8"><v>1.00000000000000000</v></c></row>
<row r="113" spans="1:66" s="0" outlineLevel="0"><c r="A113" s="23"><v>1.00000000000000000</v></c><c r="B113" s="8"><v>25.00000000000000000</v></c><c r="C113" s="23"><v>5.00000000000000000</v></c><c r="D113" s="23"><v>1.00000000000000000</v></c><c r="E113" s="23"><v>1.00000000000000000</v></c><c r="F113" s="23"><v>0.0</v></c><c r="G113" s="23"><v>0.0</v></c><c r="H113" s="23"><v>1.00000000000000000</v></c><c r="I113" s="23"><v>1.00000000000000000</v></c><c r="J113" s="23"><v>0.0</v></c><c r="K113" s="23"><v>0.0</v></c><c r="L113" s="23"><v>0.0</v></c><c r="M113" s="23"><v>1.00000000000000000</v></c><c r="N113" s="23"><v>0.0</v></c><c r="O113" s="23"><v>1.00000000000000000</v></c><c r="P113" s="23"><v>0.0</v></c><c r="Q113" s="23"><v>0.0</v></c><c r="R113" s="23"><v>1.00000000000000000</v></c><c r="S113" s="23"><v>1.00000000000000000</v></c><c r="T113" s="23"><v>0.0</v></c><c r="U113" s="23"><v>1.00000000000000000</v></c><c r="V113" s="23"><v>0.0</v></c><c r="W113" s="23"><v>0.0</v></c><c r="X113" s="23"><v>0.0</v></c><c r="Y113" s="23"><v>0.0</v></c><c r="Z113" s="23"><v>0.0</v></c><c r="AA113" s="23"><v>0.0</v></c><c r="AB113" s="23"><v>1.00000000000000000</v></c><c r="AC113" s="23"><v>0.0</v></c><c r="AD113" s="23"><v>0.0</v></c><c r="AE113" s="23"><v>0.0</v></c><c r="AF113" s="23"><v>0.0</v></c><c r="AG113" s="23"><v>1.00000000000000000</v></c><c r="AH113" s="23"><v>1.00000000000000000</v></c><c r="AI113" s="23"><v>1.00000000000000000</v></c><c r="AJ113" s="23"><v>1.00000000000000000</v></c><c r="AK113" s="23"><v>1.00000000000000000</v></c><c r="AL113" s="23"><v>1.00000000000000000</v></c><c r="AM113" s="23"><v>1.00000000000000000</v></c><c r="AN113" s="23"><v>1.00000000000000000</v></c><c r="AO113" s="23"><v>1.00000000000000000</v></c><c r="AP113" s="23"><v>1.00000000000000000</v></c><c r="AQ113" s="23"><v>1.00000000000000000</v></c><c r="AR113" s="23"><v>1.00000000000000000</v></c><c r="AS113" s="23"><v>1.00000000000000000</v></c><c r="AT113" s="23"><v>1.00000000000000000</v></c><c r="AU113" s="23"><v>1.00000000000000000</v></c><c r="AV113" s="23"><v>1.00000000000000000</v></c><c r="AW113" s="23"><v>1.00000000000000000</v></c><c r="AX113" s="23"><v>1.00000000000000000</v></c><c r="AY113" s="23"><v>1.00000000000000000</v></c><c r="AZ113" s="23"><v>1.00000000000000000</v></c><c r="BA113" s="23"><v>1.00000000000000000</v></c><c r="BB113" s="23"><v>1.00000000000000000</v></c><c r="BC113" s="23"><v>1.00000000000000000</v></c><c r="BD113" s="23"><v>1.00000000000000000</v></c><c r="BE113" s="8"><v>0.0</v></c><c r="BF113" s="8"><v>1.00000000000000000</v></c><c r="BG113" s="8"><v>-11.50096988677978500</v></c><c r="BH113" s="8"><v>132.27230834960937000</v></c><c r="BI113" s="8"><v>4.00000000000000000</v></c><c r="BJ113" s="8"><v>0.32142856717109680</v></c><c r="BK113" s="8"><v>1.00000000000000000</v></c><c r="BL113" s="8"><v>1.00000000000000000</v></c><c r="BM113" s="8"><v>0.0</v></c><c r="BN113" s="8"><v>1.00000000000000000</v></c></row>
<row r="114" spans="1:66" s="0" outlineLevel="0"><c r="A114" s="23"><v>1.00000000000000000</v></c><c r="B114" s="8"><v>42.00000000000000000</v></c><c r="C114" s="23"><v>5.00000000000000000</v></c><c r="D114" s="23"><v>1.00000000000000000</v></c><c r="E114" s="23"><v>1.00000000000000000</v></c><c r="F114" s="23"><v>0.0</v></c><c r="G114" s="23"><v>0.0</v></c><c r="H114" s="23"><v>0.0</v></c><c r="I114" s="23"><v>0.0</v></c><c r="J114" s="23"><v>0.0</v></c><c r="K114" s="23"><v>0.0</v></c><c r="L114" s="23"><v>0.0</v></c><c r="M114" s="23"><v>0.0</v></c><c r="N114" s="23"><v>0.0</v></c><c r="O114" s="23"><v>0.0</v></c><c r="P114" s="23"><v>0.0</v></c><c r="Q114" s="23"><v>0.0</v></c><c r="R114" s="23"><v>0.0</v></c><c r="S114" s="23"><v>0.0</v></c><c r="T114" s="23"><v>0.0</v></c><c r="U114" s="23"><v>0.0</v></c><c r="V114" s="23"><v>0.0</v></c><c r="W114" s="23"><v>0.0</v></c><c r="X114" s="23"><v>0.0</v></c><c r="Y114" s="23"><v>0.0</v></c><c r="Z114" s="23"><v>0.0</v></c><c r="AA114" s="23"><v>0.0</v></c><c r="AB114" s="23"><v>0.0</v></c><c r="AC114" s="23"><v>0.0</v></c><c r="AD114" s="23"><v>0.0</v></c><c r="AE114" s="23"><v>0.0</v></c><c r="AF114" s="23"><v>0.0</v></c><c r="AG114" s="23"><v>1.00000000000000000</v></c><c r="AH114" s="23"><v>1.00000000000000000</v></c><c r="AI114" s="23"><v>3.00000000000000000</v></c><c r="AJ114" s="23"><v>1.00000000000000000</v></c><c r="AK114" s="23"><v>1.00000000000000000</v></c><c r="AL114" s="23"><v>1.00000000000000000</v></c><c r="AM114" s="23"><v>1.00000000000000000</v></c><c r="AN114" s="23"><v>1.00000000000000000</v></c><c r="AO114" s="23"><v>1.00000000000000000</v></c><c r="AP114" s="23"><v>1.00000000000000000</v></c><c r="AQ114" s="23"><v>1.00000000000000000</v></c><c r="AR114" s="23"><v>1.00000000000000000</v></c><c r="AS114" s="23"><v>1.00000000000000000</v></c><c r="AT114" s="23"><v>1.00000000000000000</v></c><c r="AU114" s="23"><v>1.00000000000000000</v></c><c r="AV114" s="23"><v>1.00000000000000000</v></c><c r="AW114" s="23"><v>1.00000000000000000</v></c><c r="AX114" s="23"><v>1.00000000000000000</v></c><c r="AY114" s="23"><v>1.00000000000000000</v></c><c r="AZ114" s="23"><v>1.00000000000000000</v></c><c r="BA114" s="23"><v>1.00000000000000000</v></c><c r="BB114" s="23"><v>1.00000000000000000</v></c><c r="BC114" s="23"><v>1.00000000000000000</v></c><c r="BD114" s="23"><v>1.00000000000000000</v></c><c r="BE114" s="8"><v>0.0</v></c><c r="BF114" s="8"><v>0.0</v></c><c r="BG114" s="8"><v>5.49903011322021480</v></c><c r="BH114" s="8"><v>30.23933219909668000</v></c><c r="BI114" s="8"><v>3.00000000000000000</v></c><c r="BJ114" s="8"><v>0.03571428731083870</v></c><c r="BK114" s="8"><v>1.33333337306976320</v></c><c r="BL114" s="8"><v>1.00000000000000000</v></c><c r="BM114" s="8"><v>0.0</v></c><c r="BN114" s="8"><v>2.00000000000000000</v></c></row>
<row r="115" spans="1:66" s="0" outlineLevel="0"><c r="A115" s="23"><v>1.00000000000000000</v></c><c r="B115" s="8"><v>42.00000000000000000</v></c><c r="C115" s="23"><v>5.00000000000000000</v></c><c r="D115" s="23"><v>1.00000000000000000</v></c><c r="E115" s="23"><v>1.00000000000000000</v></c><c r="F115" s="23"><v>0.0</v></c><c r="G115" s="23"><v>0.0</v></c><c r="H115" s="23"><v>0.0</v></c><c r="I115" s="23"><v>1.00000000000000000</v></c><c r="J115" s="23"><v>0.0</v></c><c r="K115" s="23"><v>1.00000000000000000</v></c><c r="L115" s="23"><v>0.0</v></c><c r="M115" s="23"><v>0.0</v></c><c r="N115" s="23"><v>0.0</v></c><c r="O115" s="23"><v>0.0</v></c><c r="P115" s="23"><v>0.0</v></c><c r="Q115" s="23"><v>0.0</v></c><c r="R115" s="23"><v>0.0</v></c><c r="S115" s="23"><v>0.0</v></c><c r="T115" s="23"><v>0.0</v></c><c r="U115" s="23"><v>0.0</v></c><c r="V115" s="23"><v>0.0</v></c><c r="W115" s="23"><v>0.0</v></c><c r="X115" s="23"><v>0.0</v></c><c r="Y115" s="23"><v>0.0</v></c><c r="Z115" s="23"><v>0.0</v></c><c r="AA115" s="23"><v>0.0</v></c><c r="AB115" s="23"><v>0.0</v></c><c r="AC115" s="23"><v>0.0</v></c><c r="AD115" s="23"><v>0.0</v></c><c r="AE115" s="23"><v>0.0</v></c><c r="AF115" s="23"><v>0.0</v></c><c r="AG115" s="23"><v>3.00000000000000000</v></c><c r="AH115" s="23"><v>1.00000000000000000</v></c><c r="AI115" s="23"><v>1.00000000000000000</v></c><c r="AJ115" s="23"><v>1.00000000000000000</v></c><c r="AK115" s="23"><v>1.00000000000000000</v></c><c r="AL115" s="23"><v>1.00000000000000000</v></c><c r="AM115" s="23"><v>1.00000000000000000</v></c><c r="AN115" s="23"><v>1.00000000000000000</v></c><c r="AO115" s="23"><v>1.00000000000000000</v></c><c r="AP115" s="23"><v>1.00000000000000000</v></c><c r="AQ115" s="23"><v>1.00000000000000000</v></c><c r="AR115" s="23"><v>1.00000000000000000</v></c><c r="AS115" s="23"><v>1.00000000000000000</v></c><c r="AT115" s="23"><v>1.00000000000000000</v></c><c r="AU115" s="23"><v>1.00000000000000000</v></c><c r="AV115" s="23"><v>1.00000000000000000</v></c><c r="AW115" s="23"><v>1.00000000000000000</v></c><c r="AX115" s="23"><v>1.00000000000000000</v></c><c r="AY115" s="23"><v>1.00000000000000000</v></c><c r="AZ115" s="23"><v>1.00000000000000000</v></c><c r="BA115" s="23"><v>1.00000000000000000</v></c><c r="BB115" s="23"><v>1.00000000000000000</v></c><c r="BC115" s="23"><v>1.00000000000000000</v></c><c r="BD115" s="23"><v>1.00000000000000000</v></c><c r="BE115" s="8"><v>1.00000000000000000</v></c><c r="BF115" s="8"><v>0.0</v></c><c r="BG115" s="8"><v>5.49903011322021480</v></c><c r="BH115" s="8"><v>30.23933219909668000</v></c><c r="BI115" s="8"><v>2.00000000000000000</v></c><c r="BJ115" s="8"><v>0.10714285820722580</v></c><c r="BK115" s="8"><v>1.33333337306976320</v></c><c r="BL115" s="8"><v>1.00000000000000000</v></c><c r="BM115" s="8"><v>0.0</v></c><c r="BN115" s="8"><v>2.00000000000000000</v></c></row>
<row r="116" spans="1:66" s="0" outlineLevel="0"><c r="A116" s="23"><v>1.00000000000000000</v></c><c r="B116" s="8"><v>30.00000000000000000</v></c><c r="C116" s="23"><v>5.00000000000000000</v></c><c r="D116" s="23"><v>1.00000000000000000</v></c><c r="E116" s="23"><v>0.0</v></c><c r="F116" s="23"><v>0.0</v></c><c r="G116" s="23"><v>0.0</v></c><c r="H116" s="23"><v>0.0</v></c><c r="I116" s="23"><v>1.00000000000000000</v></c><c r="J116" s="23"><v>0.0</v></c><c r="K116" s="23"><v>1.00000000000000000</v></c><c r="L116" s="23"><v>0.0</v></c><c r="M116" s="23"><v>1.00000000000000000</v></c><c r="N116" s="23"><v>0.0</v></c><c r="O116" s="23"><v>0.0</v></c><c r="P116" s="23"><v>0.0</v></c><c r="Q116" s="23"><v>0.0</v></c><c r="R116" s="23"><v>1.00000000000000000</v></c><c r="S116" s="23"><v>0.0</v></c><c r="T116" s="23"><v>0.0</v></c><c r="U116" s="23"><v>1.00000000000000000</v></c><c r="V116" s="23"><v>0.0</v></c><c r="W116" s="23"><v>0.0</v></c><c r="X116" s="23"><v>0.0</v></c><c r="Y116" s="23"><v>0.0</v></c><c r="Z116" s="23"><v>0.0</v></c><c r="AA116" s="23"><v>0.0</v></c><c r="AB116" s="23"><v>1.00000000000000000</v></c><c r="AC116" s="23"><v>0.0</v></c><c r="AD116" s="23"><v>0.0</v></c><c r="AE116" s="23"><v>1.00000000000000000</v></c><c r="AF116" s="23"><v>0.0</v></c><c r="AG116" s="23"><v>1.00000000000000000</v></c><c r="AH116" s="23"><v>1.00000000000000000</v></c><c r="AI116" s="23"><v>1.00000000000000000</v></c><c r="AJ116" s="23"><v>1.00000000000000000</v></c><c r="AK116" s="23"><v>1.00000000000000000</v></c><c r="AL116" s="23"><v>1.00000000000000000</v></c><c r="AM116" s="23"><v>1.00000000000000000</v></c><c r="AN116" s="23"><v>1.00000000000000000</v></c><c r="AO116" s="23"><v>2.00000000000000000</v></c><c r="AP116" s="23"><v>1.00000000000000000</v></c><c r="AQ116" s="23"><v>1.00000000000000000</v></c><c r="AR116" s="23"><v>1.00000000000000000</v></c><c r="AS116" s="23"><v>1.00000000000000000</v></c><c r="AT116" s="23"><v>1.00000000000000000</v></c><c r="AU116" s="23"><v>4.00000000000000000</v></c><c r="AV116" s="23"><v>1.00000000000000000</v></c><c r="AW116" s="23"><v>1.00000000000000000</v></c><c r="AX116" s="23"><v>1.00000000000000000</v></c><c r="AY116" s="23"><v>1.00000000000000000</v></c><c r="AZ116" s="23"><v>1.00000000000000000</v></c><c r="BA116" s="23"><v>1.00000000000000000</v></c><c r="BB116" s="23"><v>1.00000000000000000</v></c><c r="BC116" s="23"><v>1.00000000000000000</v></c><c r="BD116" s="23"><v>1.00000000000000000</v></c><c r="BE116" s="8"><v>0.0</v></c><c r="BF116" s="8"><v>1.00000000000000000</v></c><c r="BG116" s="8"><v>-6.50096988677978520</v></c><c r="BH116" s="8"><v>42.26260757446289100</v></c><c r="BI116" s="8"><v>2.12986397743225100</v></c><c r="BJ116" s="8"><v>0.25000000000000000</v></c><c r="BK116" s="8"><v>1.00000000000000000</v></c><c r="BL116" s="8"><v>1.22222220897674560</v></c><c r="BM116" s="8"><v>0.0</v></c><c r="BN116" s="8"><v>1.00000000000000000</v></c></row>
<row r="117" spans="1:66" s="0" outlineLevel="0"><c r="A117" s="23"><v>1.00000000000000000</v></c><c r="B117" s="8"><v>48.00000000000000000</v></c><c r="C117" s="23"><v>5.00000000000000000</v></c><c r="D117" s="23"><v>1.00000000000000000</v></c><c r="E117" s="23"><v>1.00000000000000000</v></c><c r="F117" s="23"><v>0.0</v></c><c r="G117" s="23"><v>0.0</v></c><c r="H117" s="23"><v>1.00000000000000000</v></c><c r="I117" s="23"><v>1.00000000000000000</v></c><c r="J117" s="23"><v>0.0</v></c><c r="K117" s="23"><v>1.00000000000000000</v></c><c r="L117" s="23"><v>1.00000000000000000</v></c><c r="M117" s="23"><v>1.00000000000000000</v></c><c r="N117" s="23"><v>0.0</v></c><c r="O117" s="23"><v>1.00000000000000000</v></c><c r="P117" s="23"><v>0.0</v></c><c r="Q117" s="23"><v>1.00000000000000000</v></c><c r="R117" s="23"><v>1.00000000000000000</v></c><c r="S117" s="23"><v>1.00000000000000000</v></c><c r="T117" s="23"><v>1.00000000000000000</v></c><c r="U117" s="23"><v>1.00000000000000000</v></c><c r="V117" s="23"><v>0.0</v></c><c r="W117" s="23"><v>0.0</v></c><c r="X117" s="23"><v>0.0</v></c><c r="Y117" s="23"><v>0.0</v></c><c r="Z117" s="23"><v>0.0</v></c><c r="AA117" s="23"><v>0.0</v></c><c r="AB117" s="23"><v>1.00000000000000000</v></c><c r="AC117" s="23"><v>0.0</v></c><c r="AD117" s="23"><v>1.00000000000000000</v></c><c r="AE117" s="23"><v>0.0</v></c><c r="AF117" s="23"><v>1.00000000000000000</v></c><c r="AG117" s="23"><v>1.00000000000000000</v></c><c r="AH117" s="23"><v>1.00000000000000000</v></c><c r="AI117" s="23"><v>1.00000000000000000</v></c><c r="AJ117" s="23"><v>1.00000000000000000</v></c><c r="AK117" s="23"><v>1.00000000000000000</v></c><c r="AL117" s="23"><v>1.00000000000000000</v></c><c r="AM117" s="23"><v>1.00000000000000000</v></c><c r="AN117" s="23"><v>1.00000000000000000</v></c><c r="AO117" s="23"><v>1.00000000000000000</v></c><c r="AP117" s="23"><v>1.00000000000000000</v></c><c r="AQ117" s="23"><v>1.00000000000000000</v></c><c r="AR117" s="23"><v>1.00000000000000000</v></c><c r="AS117" s="23"><v>1.00000000000000000</v></c><c r="AT117" s="23"><v>1.00000000000000000</v></c><c r="AU117" s="23"><v>1.00000000000000000</v></c><c r="AV117" s="23"><v>1.00000000000000000</v></c><c r="AW117" s="23"><v>1.00000000000000000</v></c><c r="AX117" s="23"><v>1.00000000000000000</v></c><c r="AY117" s="23"><v>1.00000000000000000</v></c><c r="AZ117" s="23"><v>1.00000000000000000</v></c><c r="BA117" s="23"><v>1.00000000000000000</v></c><c r="BB117" s="23"><v>1.00000000000000000</v></c><c r="BC117" s="23"><v>1.00000000000000000</v></c><c r="BD117" s="23"><v>1.00000000000000000</v></c><c r="BE117" s="8"><v>1.00000000000000000</v></c><c r="BF117" s="8"><v>1.00000000000000000</v></c><c r="BG117" s="8"><v>11.49903011322021500</v></c><c r="BH117" s="8"><v>132.22769165039062000</v></c><c r="BI117" s="8"><v>3.00000000000000000</v></c><c r="BJ117" s="8"><v>0.53571426868438721</v></c><c r="BK117" s="8"><v>1.00000000000000000</v></c><c r="BL117" s="8"><v>1.00000000000000000</v></c><c r="BM117" s="8"><v>0.0</v></c><c r="BN117" s="8"><v>1.00000000000000000</v></c></row>
<row r="118" spans="1:66" s="0" outlineLevel="0"><c r="A118" s="23"><v>1.00000000000000000</v></c><c r="B118" s="8"><v>45.00000000000000000</v></c><c r="C118" s="23"><v>4.00000000000000000</v></c><c r="D118" s="23"><v>2.00000000000000000</v></c><c r="E118" s="23"><v>1.00000000000000000</v></c><c r="F118" s="23"><v>1.00000000000000000</v></c><c r="G118" s="23"><v>1.00000000000000000</v></c><c r="H118" s="23"><v>1.00000000000000000</v></c><c r="I118" s="23"><v>1.00000000000000000</v></c><c r="J118" s="23"><v>0.0</v></c><c r="K118" s="23"><v>1.00000000000000000</v></c><c r="L118" s="23"><v>1.00000000000000000</v></c><c r="M118" s="23"><v>1.00000000000000000</v></c><c r="N118" s="23"><v>0.0</v></c><c r="O118" s="23"><v>1.00000000000000000</v></c><c r="P118" s="23"><v>0.0</v></c><c r="Q118" s="23"><v>1.00000000000000000</v></c><c r="R118" s="23"><v>1.00000000000000000</v></c><c r="S118" s="23"><v>1.00000000000000000</v></c><c r="T118" s="23"><v>1.00000000000000000</v></c><c r="U118" s="23"><v>1.00000000000000000</v></c><c r="V118" s="23"><v>0.0</v></c><c r="W118" s="23"><v>0.0</v></c><c r="X118" s="23"><v>1.00000000000000000</v></c><c r="Y118" s="23"><v>1.00000000000000000</v></c><c r="Z118" s="23"><v>0.0</v></c><c r="AA118" s="23"><v>1.00000000000000000</v></c><c r="AB118" s="23"><v>1.00000000000000000</v></c><c r="AC118" s="23"><v>0.0</v></c><c r="AD118" s="23"><v>1.00000000000000000</v></c><c r="AE118" s="23"><v>0.0</v></c><c r="AF118" s="23"><v>1.00000000000000000</v></c><c r="AG118" s="23"><v>1.00000000000000000</v></c><c r="AH118" s="23"><v>1.00000000000000000</v></c><c r="AI118" s="23"><v>1.00000000000000000</v></c><c r="AJ118" s="23"><v>1.00000000000000000</v></c><c r="AK118" s="23"><v>1.00000000000000000</v></c><c r="AL118" s="23"><v>1.00000000000000000</v></c><c r="AM118" s="23"><v>1.00000000000000000</v></c><c r="AN118" s="23"><v>1.00000000000000000</v></c><c r="AO118" s="23"><v>1.00000000000000000</v></c><c r="AP118" s="23"><v>1.00000000000000000</v></c><c r="AQ118" s="23"><v>1.00000000000000000</v></c><c r="AR118" s="23"><v>1.00000000000000000</v></c><c r="AS118" s="23"><v>1.00000000000000000</v></c><c r="AT118" s="23"><v>1.00000000000000000</v></c><c r="AU118" s="23"><v>1.00000000000000000</v></c><c r="AV118" s="23"><v>1.00000000000000000</v></c><c r="AW118" s="23"><v>1.00000000000000000</v></c><c r="AX118" s="23"><v>1.00000000000000000</v></c><c r="AY118" s="23"><v>1.00000000000000000</v></c><c r="AZ118" s="23"><v>1.00000000000000000</v></c><c r="BA118" s="23"><v>1.00000000000000000</v></c><c r="BB118" s="23"><v>1.00000000000000000</v></c><c r="BC118" s="23"><v>1.00000000000000000</v></c><c r="BD118" s="23"><v>1.00000000000000000</v></c><c r="BE118" s="8"><v>0.0</v></c><c r="BF118" s="8"><v>0.0</v></c><c r="BG118" s="8"><v>8.49903011322021480</v></c><c r="BH118" s="8"><v>72.23351287841796900</v></c><c r="BI118" s="8"><v>5.00000000000000000</v></c><c r="BJ118" s="8"><v>0.71428573131561279</v></c><c r="BK118" s="8"><v>1.00000000000000000</v></c><c r="BL118" s="8"><v>1.00000000000000000</v></c><c r="BM118" s="8"><v>1.00000000000000000</v></c><c r="BN118" s="8"><v>1.00000000000000000</v></c></row>
<row r="119" spans="1:66" s="0" outlineLevel="0"><c r="A119" s="23"><v>1.00000000000000000</v></c><c r="B119" s="8"><v>43.00000000000000000</v></c><c r="C119" s="23"><v>4.00000000000000000</v></c><c r="D119" s="23"><v>1.00000000000000000</v></c><c r="E119" s="23"><v>0.0</v></c><c r="F119" s="23"><v>1.00000000000000000</v></c><c r="G119" s="23"><v>0.0</v></c><c r="H119" s="23"><v>0.0</v></c><c r="I119" s="23"><v>0.0</v></c><c r="J119" s="23"><v>0.0</v></c><c r="K119" s="23"><v>0.0</v></c><c r="L119" s="23"><v>0.0</v></c><c r="M119" s="23"><v>0.0</v></c><c r="N119" s="23"><v>0.0</v></c><c r="O119" s="23"><v>0.0</v></c><c r="P119" s="23"><v>0.0</v></c><c r="Q119" s="23"><v>0.0</v></c><c r="R119" s="23"><v>0.0</v></c><c r="S119" s="23"><v>0.0</v></c><c r="T119" s="23"><v>0.0</v></c><c r="U119" s="23"><v>0.0</v></c><c r="V119" s="23"><v>0.0</v></c><c r="W119" s="23"><v>0.0</v></c><c r="X119" s="23"><v>0.0</v></c><c r="Y119" s="23"><v>0.0</v></c><c r="Z119" s="23"><v>0.0</v></c><c r="AA119" s="23"><v>0.0</v></c><c r="AB119" s="23"><v>0.0</v></c><c r="AC119" s="23"><v>0.0</v></c><c r="AD119" s="23"><v>0.0</v></c><c r="AE119" s="23"><v>0.0</v></c><c r="AF119" s="23"><v>0.0</v></c><c r="AG119" s="23"><v>3.00000000000000000</v></c><c r="AH119" s="23"><v>1.00000000000000000</v></c><c r="AI119" s="23"><v>1.00000000000000000</v></c><c r="AJ119" s="23"><v>1.00000000000000000</v></c><c r="AK119" s="23"><v>1.00000000000000000</v></c><c r="AL119" s="23"><v>1.00000000000000000</v></c><c r="AM119" s="23"><v>4.00000000000000000</v></c><c r="AN119" s="23"><v>4.00000000000000000</v></c><c r="AO119" s="23"><v>4.00000000000000000</v></c><c r="AP119" s="23"><v>4.00000000000000000</v></c><c r="AQ119" s="23"><v>4.00000000000000000</v></c><c r="AR119" s="23"><v>4.00000000000000000</v></c><c r="AS119" s="23"><v>4.00000000000000000</v></c><c r="AT119" s="23"><v>4.00000000000000000</v></c><c r="AU119" s="23"><v>4.00000000000000000</v></c><c r="AV119" s="23"><v>4.00000000000000000</v></c><c r="AW119" s="23"><v>4.00000000000000000</v></c><c r="AX119" s="23"><v>4.00000000000000000</v></c><c r="AY119" s="23"><v>4.00000000000000000</v></c><c r="AZ119" s="23"><v>5.00000000000000000</v></c><c r="BA119" s="23"><v>5.00000000000000000</v></c><c r="BB119" s="23"><v>4.00000000000000000</v></c><c r="BC119" s="23"><v>5.00000000000000000</v></c><c r="BD119" s="23"><v>4.00000000000000000</v></c><c r="BE119" s="8"><v>1.00000000000000000</v></c><c r="BF119" s="8"><v>1.00000000000000000</v></c><c r="BG119" s="8"><v>6.49903011322021480</v></c><c r="BH119" s="8"><v>42.23739242553710900</v></c><c r="BI119" s="8"><v>2.00000000000000000</v></c><c r="BJ119" s="8"><v>0.03571428731083870</v></c><c r="BK119" s="8"><v>1.33333337306976320</v></c><c r="BL119" s="8"><v>4.16666650772094730</v></c><c r="BM119" s="8"><v>0.0</v></c><c r="BN119" s="8"><v>2.00000000000000000</v></c></row>
<row r="120" spans="1:66" s="0" outlineLevel="0"><c r="A120" s="23"><v>1.00000000000000000</v></c><c r="B120" s="8"><v>23.00000000000000000</v></c><c r="C120" s="23"><v>4.00000000000000000</v></c><c r="D120" s="23"><v>1.00000000000000000</v></c><c r="E120" s="23"><v>0.0</v></c><c r="F120" s="23"><v>0.0</v></c><c r="G120" s="23"><v>0.0</v></c><c r="H120" s="23"><v>1.00000000000000000</v></c><c r="I120" s="23"><v>0.0</v></c><c r="J120" s="23"><v>0.0</v></c><c r="K120" s="23"><v>0.0</v></c><c r="L120" s="23"><v>0.0</v></c><c r="M120" s="23"><v>0.0</v></c><c r="N120" s="23"><v>0.0</v></c><c r="O120" s="23"><v>0.0</v></c><c r="P120" s="23"><v>0.0</v></c><c r="Q120" s="23"><v>0.0</v></c><c r="R120" s="23"><v>0.0</v></c><c r="S120" s="23"><v>0.0</v></c><c r="T120" s="23"><v>0.0</v></c><c r="U120" s="23"><v>0.0</v></c><c r="V120" s="23"><v>0.0</v></c><c r="W120" s="23"><v>0.0</v></c><c r="X120" s="23"><v>0.0</v></c><c r="Y120" s="23"><v>0.0</v></c><c r="Z120" s="23"><v>0.0</v></c><c r="AA120" s="23"><v>0.0</v></c><c r="AB120" s="23"><v>0.0</v></c><c r="AC120" s="23"><v>0.0</v></c><c r="AD120" s="23"><v>0.0</v></c><c r="AE120" s="23"><v>0.0</v></c><c r="AF120" s="23"><v>0.0</v></c><c r="AG120" s="23"><v>1.00000000000000000</v></c><c r="AH120" s="23"><v>1.00000000000000000</v></c><c r="AI120" s="23"><v>1.00000000000000000</v></c><c r="AJ120" s="23"><v>1.00000000000000000</v></c><c r="AK120" s="23"><v>1.00000000000000000</v></c><c r="AL120" s="23"><v>1.00000000000000000</v></c><c r="AM120" s="23"><v>4.00000000000000000</v></c><c r="AN120" s="23"><v>4.00000000000000000</v></c><c r="AO120" s="23"><v>4.00000000000000000</v></c><c r="AP120" s="23"><v>3.00000000000000000</v></c><c r="AQ120" s="23"><v>5.00000000000000000</v></c><c r="AR120" s="23"><v>4.00000000000000000</v></c><c r="AS120" s="23"><v>4.00000000000000000</v></c><c r="AT120" s="23"><v>4.00000000000000000</v></c><c r="AU120" s="23"><v>3.00000000000000000</v></c><c r="AV120" s="23"><v>3.00000000000000000</v></c><c r="AW120" s="23"><v>4.00000000000000000</v></c><c r="AX120" s="23"><v>3.00000000000000000</v></c><c r="AY120" s="23"><v>3.00000000000000000</v></c><c r="AZ120" s="23"><v>4.00000000000000000</v></c><c r="BA120" s="23"><v>5.00000000000000000</v></c><c r="BB120" s="23"><v>3.00000000000000000</v></c><c r="BC120" s="23"><v>4.00000000000000000</v></c><c r="BD120" s="23"><v>3.00000000000000000</v></c><c r="BE120" s="8"><v>0.0</v></c><c r="BF120" s="8"><v>1.00000000000000000</v></c><c r="BG120" s="8"><v>-13.50096988677978500</v></c><c r="BH120" s="8"><v>182.27618408203125000</v></c><c r="BI120" s="8"><v>3.00000000000000000</v></c><c r="BJ120" s="8"><v>0.03571428731083870</v></c><c r="BK120" s="8"><v>1.00000000000000000</v></c><c r="BL120" s="8"><v>3.72222232818603520</v></c><c r="BM120" s="8"><v>0.0</v></c><c r="BN120" s="8"><v>1.00000000000000000</v></c></row>
<row r="121" spans="1:66" s="0" outlineLevel="0"><c r="A121" s="23"><v>1.00000000000000000</v></c><c r="B121" s="8"><v>50.00000000000000000</v></c><c r="C121" s="23"><v>5.00000000000000000</v></c><c r="D121" s="23"><v>1.00000000000000000</v></c><c r="E121" s="23"><v>1.00000000000000000</v></c><c r="F121" s="23"><v>0.0</v></c><c r="G121" s="23"><v>0.0</v></c><c r="H121" s="23"><v>1.00000000000000000</v></c><c r="I121" s="23"><v>1.00000000000000000</v></c><c r="J121" s="23"><v>0.0</v></c><c r="K121" s="23"><v>0.0</v></c><c r="L121" s="23"><v>0.0</v></c><c r="M121" s="23"><v>0.0</v></c><c r="N121" s="23"><v>0.0</v></c><c r="O121" s="23"><v>0.0</v></c><c r="P121" s="23"><v>0.0</v></c><c r="Q121" s="23"><v>0.0</v></c><c r="R121" s="23"><v>1.00000000000000000</v></c><c r="S121" s="23"><v>0.0</v></c><c r="T121" s="23"><v>0.0</v></c><c r="U121" s="23"><v>0.0</v></c><c r="V121" s="23"><v>1.00000000000000000</v></c><c r="W121" s="23"><v>0.0</v></c><c r="X121" s="23"><v>0.0</v></c><c r="Y121" s="23"><v>1.00000000000000000</v></c><c r="Z121" s="23"><v>0.0</v></c><c r="AA121" s="23"><v>0.0</v></c><c r="AB121" s="23"><v>1.00000000000000000</v></c><c r="AC121" s="23"><v>0.0</v></c><c r="AD121" s="23"><v>0.0</v></c><c r="AE121" s="23"><v>0.0</v></c><c r="AF121" s="23"><v>0.0</v></c><c r="AG121" s="23"><v>2.00000000000000000</v></c><c r="AH121" s="23"><v>1.00000000000000000</v></c><c r="AI121" s="23"><v>1.00000000000000000</v></c><c r="AJ121" s="23"><v>2.00000000000000000</v></c><c r="AK121" s="23"><v>1.00000000000000000</v></c><c r="AL121" s="23"><v>1.00000000000000000</v></c><c r="AM121" s="23"><v>1.00000000000000000</v></c><c r="AN121" s="23"><v>3.00000000000000000</v></c><c r="AO121" s="23"><v>1.00000000000000000</v></c><c r="AP121" s="1" t="e"><v>#NULL!</v></c><c r="AQ121" s="23"><v>1.00000000000000000</v></c><c r="AR121" s="1" t="e"><v>#NULL!</v></c><c r="AS121" s="23"><v>1.00000000000000000</v></c><c r="AT121" s="23"><v>1.00000000000000000</v></c><c r="AU121" s="23"><v>1.00000000000000000</v></c><c r="AV121" s="23"><v>1.00000000000000000</v></c><c r="AW121" s="23"><v>1.00000000000000000</v></c><c r="AX121" s="23"><v>1.00000000000000000</v></c><c r="AY121" s="23"><v>1.00000000000000000</v></c><c r="AZ121" s="23"><v>1.00000000000000000</v></c><c r="BA121" s="23"><v>1.00000000000000000</v></c><c r="BB121" s="23"><v>1.00000000000000000</v></c><c r="BC121" s="23"><v>1.00000000000000000</v></c><c r="BD121" s="23"><v>1.00000000000000000</v></c><c r="BE121" s="8"><v>0.0</v></c><c r="BF121" s="8"><v>0.0</v></c><c r="BG121" s="8"><v>13.49903011322021500</v></c><c r="BH121" s="8"><v>182.22381591796875000</v></c><c r="BI121" s="8"><v>2.00000000000000000</v></c><c r="BJ121" s="8"><v>0.25000000000000000</v></c><c r="BK121" s="8"><v>1.33333337306976320</v></c><c r="BL121" s="1" t="e"><v>#NULL!</v></c><c r="BM121" s="8"><v>0.0</v></c><c r="BN121" s="8"><v>2.00000000000000000</v></c></row>
<row r="122" spans="1:66" s="0" outlineLevel="0"><c r="A122" s="23"><v>1.00000000000000000</v></c><c r="B122" s="8"><v>17.00000000000000000</v></c><c r="C122" s="23"><v>5.00000000000000000</v></c><c r="D122" s="23"><v>1.00000000000000000</v></c><c r="E122" s="23"><v>1.00000000000000000</v></c><c r="F122" s="23"><v>1.00000000000000000</v></c><c r="G122" s="23"><v>0.0</v></c><c r="H122" s="23"><v>0.0</v></c><c r="I122" s="23"><v>1.00000000000000000</v></c><c r="J122" s="23"><v>0.0</v></c><c r="K122" s="23"><v>1.00000000000000000</v></c><c r="L122" s="23"><v>0.0</v></c><c r="M122" s="23"><v>0.0</v></c><c r="N122" s="23"><v>0.0</v></c><c r="O122" s="23"><v>1.00000000000000000</v></c><c r="P122" s="23"><v>0.0</v></c><c r="Q122" s="23"><v>1.00000000000000000</v></c><c r="R122" s="23"><v>1.00000000000000000</v></c><c r="S122" s="23"><v>1.00000000000000000</v></c><c r="T122" s="23"><v>1.00000000000000000</v></c><c r="U122" s="23"><v>1.00000000000000000</v></c><c r="V122" s="23"><v>0.0</v></c><c r="W122" s="23"><v>0.0</v></c><c r="X122" s="23"><v>0.0</v></c><c r="Y122" s="23"><v>0.0</v></c><c r="Z122" s="23"><v>0.0</v></c><c r="AA122" s="23"><v>0.0</v></c><c r="AB122" s="23"><v>1.00000000000000000</v></c><c r="AC122" s="23"><v>0.0</v></c><c r="AD122" s="23"><v>1.00000000000000000</v></c><c r="AE122" s="23"><v>0.0</v></c><c r="AF122" s="23"><v>0.0</v></c><c r="AG122" s="23"><v>3.00000000000000000</v></c><c r="AH122" s="23"><v>2.00000000000000000</v></c><c r="AI122" s="23"><v>2.00000000000000000</v></c><c r="AJ122" s="23"><v>3.00000000000000000</v></c><c r="AK122" s="23"><v>1.00000000000000000</v></c><c r="AL122" s="23"><v>1.00000000000000000</v></c><c r="AM122" s="23"><v>1.00000000000000000</v></c><c r="AN122" s="23"><v>1.00000000000000000</v></c><c r="AO122" s="23"><v>1.00000000000000000</v></c><c r="AP122" s="23"><v>1.00000000000000000</v></c><c r="AQ122" s="23"><v>1.00000000000000000</v></c><c r="AR122" s="23"><v>1.00000000000000000</v></c><c r="AS122" s="23"><v>1.00000000000000000</v></c><c r="AT122" s="23"><v>3.00000000000000000</v></c><c r="AU122" s="23"><v>1.00000000000000000</v></c><c r="AV122" s="23"><v>1.00000000000000000</v></c><c r="AW122" s="23"><v>1.00000000000000000</v></c><c r="AX122" s="23"><v>1.00000000000000000</v></c><c r="AY122" s="23"><v>1.00000000000000000</v></c><c r="AZ122" s="23"><v>1.00000000000000000</v></c><c r="BA122" s="23"><v>1.00000000000000000</v></c><c r="BB122" s="23"><v>1.00000000000000000</v></c><c r="BC122" s="23"><v>1.00000000000000000</v></c><c r="BD122" s="23"><v>1.00000000000000000</v></c><c r="BE122" s="8"><v>1.00000000000000000</v></c><c r="BF122" s="8"><v>1.00000000000000000</v></c><c r="BG122" s="8"><v>-19.50097084045410200</v></c><c r="BH122" s="8"><v>380.28787231445312000</v></c><c r="BI122" s="8"><v>2.00000000000000000</v></c><c r="BJ122" s="8"><v>0.42857143282890320</v></c><c r="BK122" s="8"><v>2.00000000000000000</v></c><c r="BL122" s="8"><v>1.11111116409301760</v></c><c r="BM122" s="8"><v>0.0</v></c><c r="BN122" s="8"><v>3.00000000000000000</v></c></row>
<row r="123" spans="1:66" s="0" outlineLevel="0"><c r="A123" s="23"><v>1.00000000000000000</v></c><c r="B123" s="8"><v>77.00000000000000000</v></c><c r="C123" s="23"><v>1.00000000000000000</v></c><c r="D123" s="23"><v>1.00000000000000000</v></c><c r="E123" s="23"><v>1.00000000000000000</v></c><c r="F123" s="23"><v>0.0</v></c><c r="G123" s="23"><v>0.0</v></c><c r="H123" s="23"><v>0.0</v></c><c r="I123" s="23"><v>0.0</v></c><c r="J123" s="23"><v>0.0</v></c><c r="K123" s="23"><v>0.0</v></c><c r="L123" s="23"><v>0.0</v></c><c r="M123" s="23"><v>0.0</v></c><c r="N123" s="23"><v>0.0</v></c><c r="O123" s="23"><v>0.0</v></c><c r="P123" s="23"><v>1.00000000000000000</v></c><c r="Q123" s="23"><v>0.0</v></c><c r="R123" s="23"><v>0.0</v></c><c r="S123" s="23"><v>0.0</v></c><c r="T123" s="23"><v>0.0</v></c><c r="U123" s="23"><v>0.0</v></c><c r="V123" s="23"><v>0.0</v></c><c r="W123" s="23"><v>0.0</v></c><c r="X123" s="23"><v>0.0</v></c><c r="Y123" s="23"><v>0.0</v></c><c r="Z123" s="23"><v>0.0</v></c><c r="AA123" s="23"><v>0.0</v></c><c r="AB123" s="23"><v>0.0</v></c><c r="AC123" s="23"><v>0.0</v></c><c r="AD123" s="23"><v>0.0</v></c><c r="AE123" s="23"><v>0.0</v></c><c r="AF123" s="23"><v>0.0</v></c><c r="AG123" s="23"><v>1.00000000000000000</v></c><c r="AH123" s="23"><v>1.00000000000000000</v></c><c r="AI123" s="23"><v>1.00000000000000000</v></c><c r="AJ123" s="23"><v>1.00000000000000000</v></c><c r="AK123" s="23"><v>1.00000000000000000</v></c><c r="AL123" s="23"><v>1.00000000000000000</v></c><c r="AM123" s="23"><v>1.00000000000000000</v></c><c r="AN123" s="23"><v>1.00000000000000000</v></c><c r="AO123" s="23"><v>1.00000000000000000</v></c><c r="AP123" s="23"><v>1.00000000000000000</v></c><c r="AQ123" s="23"><v>1.00000000000000000</v></c><c r="AR123" s="23"><v>1.00000000000000000</v></c><c r="AS123" s="23"><v>1.00000000000000000</v></c><c r="AT123" s="23"><v>1.00000000000000000</v></c><c r="AU123" s="23"><v>1.00000000000000000</v></c><c r="AV123" s="23"><v>1.00000000000000000</v></c><c r="AW123" s="23"><v>1.00000000000000000</v></c><c r="AX123" s="23"><v>1.00000000000000000</v></c><c r="AY123" s="23"><v>1.00000000000000000</v></c><c r="AZ123" s="23"><v>1.00000000000000000</v></c><c r="BA123" s="23"><v>1.00000000000000000</v></c><c r="BB123" s="23"><v>1.00000000000000000</v></c><c r="BC123" s="23"><v>1.00000000000000000</v></c><c r="BD123" s="23"><v>1.00000000000000000</v></c><c r="BE123" s="8"><v>0.0</v></c><c r="BF123" s="8"><v>0.0</v></c><c r="BG123" s="8"><v>40.49903106689453100</v></c><c r="BH123" s="8"><v>1640.17150878906250000</v></c><c r="BI123" s="8"><v>2.12986397743225100</v></c><c r="BJ123" s="8"><v>0.07142857462167740</v></c><c r="BK123" s="8"><v>1.00000000000000000</v></c><c r="BL123" s="8"><v>1.00000000000000000</v></c><c r="BM123" s="8"><v>0.0</v></c><c r="BN123" s="8"><v>1.00000000000000000</v></c></row>
<row r="124" spans="1:66" s="0" outlineLevel="0"><c r="A124" s="23"><v>1.00000000000000000</v></c><c r="B124" s="8"><v>31.00000000000000000</v></c><c r="C124" s="23"><v>5.00000000000000000</v></c><c r="D124" s="23"><v>1.00000000000000000</v></c><c r="E124" s="23"><v>1.00000000000000000</v></c><c r="F124" s="23"><v>0.0</v></c><c r="G124" s="23"><v>0.0</v></c><c r="H124" s="23"><v>1.00000000000000000</v></c><c r="I124" s="23"><v>1.00000000000000000</v></c><c r="J124" s="23"><v>0.0</v></c><c r="K124" s="23"><v>1.00000000000000000</v></c><c r="L124" s="23"><v>1.00000000000000000</v></c><c r="M124" s="23"><v>1.00000000000000000</v></c><c r="N124" s="23"><v>0.0</v></c><c r="O124" s="23"><v>0.0</v></c><c r="P124" s="23"><v>0.0</v></c><c r="Q124" s="23"><v>1.00000000000000000</v></c><c r="R124" s="23"><v>1.00000000000000000</v></c><c r="S124" s="23"><v>1.00000000000000000</v></c><c r="T124" s="23"><v>1.00000000000000000</v></c><c r="U124" s="23"><v>1.00000000000000000</v></c><c r="V124" s="23"><v>0.0</v></c><c r="W124" s="23"><v>0.0</v></c><c r="X124" s="23"><v>1.00000000000000000</v></c><c r="Y124" s="23"><v>1.00000000000000000</v></c><c r="Z124" s="23"><v>0.0</v></c><c r="AA124" s="23"><v>0.0</v></c><c r="AB124" s="23"><v>1.00000000000000000</v></c><c r="AC124" s="23"><v>0.0</v></c><c r="AD124" s="23"><v>1.00000000000000000</v></c><c r="AE124" s="23"><v>0.0</v></c><c r="AF124" s="23"><v>0.0</v></c><c r="AG124" s="23"><v>1.00000000000000000</v></c><c r="AH124" s="23"><v>1.00000000000000000</v></c><c r="AI124" s="23"><v>1.00000000000000000</v></c><c r="AJ124" s="23"><v>1.00000000000000000</v></c><c r="AK124" s="23"><v>1.00000000000000000</v></c><c r="AL124" s="23"><v>1.00000000000000000</v></c><c r="AM124" s="23"><v>1.00000000000000000</v></c><c r="AN124" s="23"><v>1.00000000000000000</v></c><c r="AO124" s="23"><v>1.00000000000000000</v></c><c r="AP124" s="23"><v>1.00000000000000000</v></c><c r="AQ124" s="23"><v>1.00000000000000000</v></c><c r="AR124" s="23"><v>1.00000000000000000</v></c><c r="AS124" s="23"><v>1.00000000000000000</v></c><c r="AT124" s="23"><v>1.00000000000000000</v></c><c r="AU124" s="23"><v>1.00000000000000000</v></c><c r="AV124" s="23"><v>1.00000000000000000</v></c><c r="AW124" s="23"><v>1.00000000000000000</v></c><c r="AX124" s="23"><v>1.00000000000000000</v></c><c r="AY124" s="23"><v>1.00000000000000000</v></c><c r="AZ124" s="23"><v>1.00000000000000000</v></c><c r="BA124" s="23"><v>1.00000000000000000</v></c><c r="BB124" s="23"><v>1.00000000000000000</v></c><c r="BC124" s="23"><v>1.00000000000000000</v></c><c r="BD124" s="23"><v>1.00000000000000000</v></c><c r="BE124" s="8"><v>0.0</v></c><c r="BF124" s="8"><v>1.00000000000000000</v></c><c r="BG124" s="8"><v>-5.50096988677978520</v></c><c r="BH124" s="8"><v>30.26066970825195300</v></c><c r="BI124" s="8"><v>3.00000000000000000</v></c><c r="BJ124" s="8"><v>0.53571426868438721</v></c><c r="BK124" s="8"><v>1.00000000000000000</v></c><c r="BL124" s="8"><v>1.00000000000000000</v></c><c r="BM124" s="8"><v>0.0</v></c><c r="BN124" s="8"><v>1.00000000000000000</v></c></row>
<row r="125" spans="1:66" s="0" outlineLevel="0"><c r="A125" s="23"><v>1.00000000000000000</v></c><c r="B125" s="8"><v>51.00000000000000000</v></c><c r="C125" s="23"><v>5.00000000000000000</v></c><c r="D125" s="23"><v>1.00000000000000000</v></c><c r="E125" s="23"><v>1.00000000000000000</v></c><c r="F125" s="23"><v>0.0</v></c><c r="G125" s="23"><v>0.0</v></c><c r="H125" s="23"><v>1.00000000000000000</v></c><c r="I125" s="23"><v>1.00000000000000000</v></c><c r="J125" s="23"><v>1.00000000000000000</v></c><c r="K125" s="23"><v>1.00000000000000000</v></c><c r="L125" s="23"><v>1.00000000000000000</v></c><c r="M125" s="23"><v>0.0</v></c><c r="N125" s="23"><v>0.0</v></c><c r="O125" s="23"><v>1.00000000000000000</v></c><c r="P125" s="23"><v>0.0</v></c><c r="Q125" s="23"><v>1.00000000000000000</v></c><c r="R125" s="23"><v>1.00000000000000000</v></c><c r="S125" s="23"><v>1.00000000000000000</v></c><c r="T125" s="23"><v>1.00000000000000000</v></c><c r="U125" s="23"><v>1.00000000000000000</v></c><c r="V125" s="23"><v>0.0</v></c><c r="W125" s="23"><v>0.0</v></c><c r="X125" s="23"><v>1.00000000000000000</v></c><c r="Y125" s="23"><v>1.00000000000000000</v></c><c r="Z125" s="23"><v>0.0</v></c><c r="AA125" s="23"><v>0.0</v></c><c r="AB125" s="23"><v>1.00000000000000000</v></c><c r="AC125" s="23"><v>0.0</v></c><c r="AD125" s="23"><v>1.00000000000000000</v></c><c r="AE125" s="23"><v>1.00000000000000000</v></c><c r="AF125" s="23"><v>1.00000000000000000</v></c><c r="AG125" s="23"><v>1.00000000000000000</v></c><c r="AH125" s="23"><v>1.00000000000000000</v></c><c r="AI125" s="23"><v>1.00000000000000000</v></c><c r="AJ125" s="23"><v>1.00000000000000000</v></c><c r="AK125" s="23"><v>1.00000000000000000</v></c><c r="AL125" s="23"><v>1.00000000000000000</v></c><c r="AM125" s="23"><v>1.00000000000000000</v></c><c r="AN125" s="23"><v>1.00000000000000000</v></c><c r="AO125" s="23"><v>2.00000000000000000</v></c><c r="AP125" s="23"><v>2.00000000000000000</v></c><c r="AQ125" s="23"><v>3.00000000000000000</v></c><c r="AR125" s="23"><v>2.00000000000000000</v></c><c r="AS125" s="23"><v>1.00000000000000000</v></c><c r="AT125" s="23"><v>1.00000000000000000</v></c><c r="AU125" s="23"><v>1.00000000000000000</v></c><c r="AV125" s="23"><v>1.00000000000000000</v></c><c r="AW125" s="23"><v>1.00000000000000000</v></c><c r="AX125" s="23"><v>1.00000000000000000</v></c><c r="AY125" s="23"><v>1.00000000000000000</v></c><c r="AZ125" s="23"><v>1.00000000000000000</v></c><c r="BA125" s="23"><v>1.00000000000000000</v></c><c r="BB125" s="23"><v>2.00000000000000000</v></c><c r="BC125" s="23"><v>1.00000000000000000</v></c><c r="BD125" s="23"><v>1.00000000000000000</v></c><c r="BE125" s="8"><v>0.0</v></c><c r="BF125" s="8"><v>1.00000000000000000</v></c><c r="BG125" s="8"><v>14.49903011322021500</v></c><c r="BH125" s="8"><v>210.22187805175781000</v></c><c r="BI125" s="8"><v>4.00000000000000000</v></c><c r="BJ125" s="8"><v>0.64285713434219360</v></c><c r="BK125" s="8"><v>1.00000000000000000</v></c><c r="BL125" s="8"><v>1.33333337306976320</v></c><c r="BM125" s="8"><v>0.0</v></c><c r="BN125" s="8"><v>1.00000000000000000</v></c></row>
<row r="126" spans="1:66" s="0" outlineLevel="0"><c r="A126" s="23"><v>1.00000000000000000</v></c><c r="B126" s="8"><v>22.00000000000000000</v></c><c r="C126" s="23"><v>5.00000000000000000</v></c><c r="D126" s="23"><v>1.00000000000000000</v></c><c r="E126" s="23"><v>1.00000000000000000</v></c><c r="F126" s="23"><v>0.0</v></c><c r="G126" s="23"><v>0.0</v></c><c r="H126" s="23"><v>1.00000000000000000</v></c><c r="I126" s="23"><v>1.00000000000000000</v></c><c r="J126" s="23"><v>1.00000000000000000</v></c><c r="K126" s="23"><v>1.00000000000000000</v></c><c r="L126" s="23"><v>0.0</v></c><c r="M126" s="23"><v>1.00000000000000000</v></c><c r="N126" s="23"><v>0.0</v></c><c r="O126" s="23"><v>1.00000000000000000</v></c><c r="P126" s="23"><v>0.0</v></c><c r="Q126" s="23"><v>1.00000000000000000</v></c><c r="R126" s="23"><v>1.00000000000000000</v></c><c r="S126" s="23"><v>1.00000000000000000</v></c><c r="T126" s="23"><v>1.00000000000000000</v></c><c r="U126" s="23"><v>1.00000000000000000</v></c><c r="V126" s="23"><v>0.0</v></c><c r="W126" s="23"><v>0.0</v></c><c r="X126" s="23"><v>1.00000000000000000</v></c><c r="Y126" s="23"><v>0.0</v></c><c r="Z126" s="23"><v>0.0</v></c><c r="AA126" s="23"><v>0.0</v></c><c r="AB126" s="23"><v>1.00000000000000000</v></c><c r="AC126" s="23"><v>0.0</v></c><c r="AD126" s="23"><v>0.0</v></c><c r="AE126" s="23"><v>0.0</v></c><c r="AF126" s="23"><v>1.00000000000000000</v></c><c r="AG126" s="23"><v>1.00000000000000000</v></c><c r="AH126" s="23"><v>1.00000000000000000</v></c><c r="AI126" s="23"><v>1.00000000000000000</v></c><c r="AJ126" s="23"><v>1.00000000000000000</v></c><c r="AK126" s="23"><v>1.00000000000000000</v></c><c r="AL126" s="23"><v>1.00000000000000000</v></c><c r="AM126" s="23"><v>1.00000000000000000</v></c><c r="AN126" s="23"><v>1.00000000000000000</v></c><c r="AO126" s="23"><v>1.00000000000000000</v></c><c r="AP126" s="23"><v>1.00000000000000000</v></c><c r="AQ126" s="23"><v>1.00000000000000000</v></c><c r="AR126" s="23"><v>1.00000000000000000</v></c><c r="AS126" s="23"><v>1.00000000000000000</v></c><c r="AT126" s="23"><v>1.00000000000000000</v></c><c r="AU126" s="23"><v>1.00000000000000000</v></c><c r="AV126" s="23"><v>1.00000000000000000</v></c><c r="AW126" s="23"><v>1.00000000000000000</v></c><c r="AX126" s="23"><v>1.00000000000000000</v></c><c r="AY126" s="23"><v>1.00000000000000000</v></c><c r="AZ126" s="23"><v>1.00000000000000000</v></c><c r="BA126" s="23"><v>1.00000000000000000</v></c><c r="BB126" s="23"><v>1.00000000000000000</v></c><c r="BC126" s="23"><v>1.00000000000000000</v></c><c r="BD126" s="23"><v>1.00000000000000000</v></c><c r="BE126" s="8"><v>0.0</v></c><c r="BF126" s="8"><v>1.00000000000000000</v></c><c r="BG126" s="8"><v>-14.50096988677978500</v></c><c r="BH126" s="8"><v>210.27812194824219000</v></c><c r="BI126" s="8"><v>4.00000000000000000</v></c><c r="BJ126" s="8"><v>0.53571426868438721</v></c><c r="BK126" s="8"><v>1.00000000000000000</v></c><c r="BL126" s="8"><v>1.00000000000000000</v></c><c r="BM126" s="8"><v>0.0</v></c><c r="BN126" s="8"><v>1.00000000000000000</v></c></row>
<row r="127" spans="1:66" s="0" outlineLevel="0"><c r="A127" s="23"><v>1.00000000000000000</v></c><c r="B127" s="8"><v>64.00000000000000000</v></c><c r="C127" s="23"><v>4.00000000000000000</v></c><c r="D127" s="23"><v>1.00000000000000000</v></c><c r="E127" s="23"><v>0.0</v></c><c r="F127" s="23"><v>0.0</v></c><c r="G127" s="23"><v>0.0</v></c><c r="H127" s="23"><v>1.00000000000000000</v></c><c r="I127" s="23"><v>1.00000000000000000</v></c><c r="J127" s="23"><v>0.0</v></c><c r="K127" s="23"><v>1.00000000000000000</v></c><c r="L127" s="23"><v>0.0</v></c><c r="M127" s="23"><v>0.0</v></c><c r="N127" s="23"><v>0.0</v></c><c r="O127" s="23"><v>1.00000000000000000</v></c><c r="P127" s="23"><v>0.0</v></c><c r="Q127" s="23"><v>0.0</v></c><c r="R127" s="23"><v>1.00000000000000000</v></c><c r="S127" s="23"><v>1.00000000000000000</v></c><c r="T127" s="23"><v>0.0</v></c><c r="U127" s="23"><v>1.00000000000000000</v></c><c r="V127" s="23"><v>0.0</v></c><c r="W127" s="23"><v>0.0</v></c><c r="X127" s="23"><v>0.0</v></c><c r="Y127" s="23"><v>1.00000000000000000</v></c><c r="Z127" s="23"><v>0.0</v></c><c r="AA127" s="23"><v>0.0</v></c><c r="AB127" s="23"><v>1.00000000000000000</v></c><c r="AC127" s="23"><v>0.0</v></c><c r="AD127" s="23"><v>0.0</v></c><c r="AE127" s="23"><v>0.0</v></c><c r="AF127" s="23"><v>0.0</v></c><c r="AG127" s="23"><v>1.00000000000000000</v></c><c r="AH127" s="23"><v>1.00000000000000000</v></c><c r="AI127" s="23"><v>3.00000000000000000</v></c><c r="AJ127" s="23"><v>1.00000000000000000</v></c><c r="AK127" s="23"><v>2.00000000000000000</v></c><c r="AL127" s="23"><v>1.00000000000000000</v></c><c r="AM127" s="23"><v>4.00000000000000000</v></c><c r="AN127" s="23"><v>1.00000000000000000</v></c><c r="AO127" s="23"><v>1.00000000000000000</v></c><c r="AP127" s="23"><v>1.00000000000000000</v></c><c r="AQ127" s="23"><v>1.00000000000000000</v></c><c r="AR127" s="23"><v>1.00000000000000000</v></c><c r="AS127" s="23"><v>1.00000000000000000</v></c><c r="AT127" s="23"><v>1.00000000000000000</v></c><c r="AU127" s="23"><v>1.00000000000000000</v></c><c r="AV127" s="23"><v>1.00000000000000000</v></c><c r="AW127" s="23"><v>1.00000000000000000</v></c><c r="AX127" s="23"><v>1.00000000000000000</v></c><c r="AY127" s="23"><v>1.00000000000000000</v></c><c r="AZ127" s="23"><v>1.00000000000000000</v></c><c r="BA127" s="23"><v>1.00000000000000000</v></c><c r="BB127" s="23"><v>1.00000000000000000</v></c><c r="BC127" s="23"><v>1.00000000000000000</v></c><c r="BD127" s="23"><v>4.00000000000000000</v></c><c r="BE127" s="8"><v>1.00000000000000000</v></c><c r="BF127" s="8"><v>1.00000000000000000</v></c><c r="BG127" s="8"><v>27.49902915954589800</v></c><c r="BH127" s="8"><v>756.19659423828125000</v></c><c r="BI127" s="8"><v>3.00000000000000000</v></c><c r="BJ127" s="8"><v>0.32142856717109680</v></c><c r="BK127" s="8"><v>1.50000000000000000</v></c><c r="BL127" s="8"><v>1.33333337306976320</v></c><c r="BM127" s="8"><v>0.0</v></c><c r="BN127" s="8"><v>2.00000000000000000</v></c></row>
<row r="128" spans="1:66" s="0" outlineLevel="0"><c r="A128" s="23"><v>1.00000000000000000</v></c><c r="B128" s="8"><v>19.00000000000000000</v></c><c r="C128" s="23"><v>5.00000000000000000</v></c><c r="D128" s="23"><v>1.00000000000000000</v></c><c r="E128" s="23"><v>0.0</v></c><c r="F128" s="23"><v>1.00000000000000000</v></c><c r="G128" s="23"><v>0.0</v></c><c r="H128" s="23"><v>1.00000000000000000</v></c><c r="I128" s="23"><v>1.00000000000000000</v></c><c r="J128" s="23"><v>0.0</v></c><c r="K128" s="23"><v>1.00000000000000000</v></c><c r="L128" s="23"><v>0.0</v></c><c r="M128" s="23"><v>1.00000000000000000</v></c><c r="N128" s="23"><v>0.0</v></c><c r="O128" s="23"><v>1.00000000000000000</v></c><c r="P128" s="23"><v>0.0</v></c><c r="Q128" s="23"><v>1.00000000000000000</v></c><c r="R128" s="23"><v>1.00000000000000000</v></c><c r="S128" s="23"><v>1.00000000000000000</v></c><c r="T128" s="23"><v>1.00000000000000000</v></c><c r="U128" s="23"><v>1.00000000000000000</v></c><c r="V128" s="23"><v>0.0</v></c><c r="W128" s="23"><v>0.0</v></c><c r="X128" s="23"><v>0.0</v></c><c r="Y128" s="23"><v>0.0</v></c><c r="Z128" s="23"><v>0.0</v></c><c r="AA128" s="23"><v>0.0</v></c><c r="AB128" s="23"><v>1.00000000000000000</v></c><c r="AC128" s="23"><v>0.0</v></c><c r="AD128" s="23"><v>1.00000000000000000</v></c><c r="AE128" s="23"><v>0.0</v></c><c r="AF128" s="23"><v>1.00000000000000000</v></c><c r="AG128" s="23"><v>1.00000000000000000</v></c><c r="AH128" s="23"><v>1.00000000000000000</v></c><c r="AI128" s="23"><v>1.00000000000000000</v></c><c r="AJ128" s="23"><v>1.00000000000000000</v></c><c r="AK128" s="23"><v>1.00000000000000000</v></c><c r="AL128" s="23"><v>1.00000000000000000</v></c><c r="AM128" s="23"><v>1.00000000000000000</v></c><c r="AN128" s="23"><v>1.00000000000000000</v></c><c r="AO128" s="23"><v>1.00000000000000000</v></c><c r="AP128" s="23"><v>1.00000000000000000</v></c><c r="AQ128" s="23"><v>1.00000000000000000</v></c><c r="AR128" s="23"><v>1.00000000000000000</v></c><c r="AS128" s="23"><v>1.00000000000000000</v></c><c r="AT128" s="23"><v>1.00000000000000000</v></c><c r="AU128" s="23"><v>1.00000000000000000</v></c><c r="AV128" s="23"><v>1.00000000000000000</v></c><c r="AW128" s="23"><v>1.00000000000000000</v></c><c r="AX128" s="23"><v>1.00000000000000000</v></c><c r="AY128" s="23"><v>1.00000000000000000</v></c><c r="AZ128" s="23"><v>1.00000000000000000</v></c><c r="BA128" s="23"><v>1.00000000000000000</v></c><c r="BB128" s="23"><v>1.00000000000000000</v></c><c r="BC128" s="23"><v>1.00000000000000000</v></c><c r="BD128" s="23"><v>1.00000000000000000</v></c><c r="BE128" s="8"><v>0.0</v></c><c r="BF128" s="8"><v>1.00000000000000000</v></c><c r="BG128" s="8"><v>-17.50097084045410200</v></c><c r="BH128" s="8"><v>306.28396606445312000</v></c><c r="BI128" s="8"><v>4.00000000000000000</v></c><c r="BJ128" s="8"><v>0.50000000000000000</v></c><c r="BK128" s="8"><v>1.00000000000000000</v></c><c r="BL128" s="8"><v>1.00000000000000000</v></c><c r="BM128" s="8"><v>0.0</v></c><c r="BN128" s="8"><v>1.00000000000000000</v></c></row>
<row r="129" spans="1:66" s="0" outlineLevel="0"><c r="A129" s="23"><v>1.00000000000000000</v></c><c r="B129" s="8"><v>30.00000000000000000</v></c><c r="C129" s="23"><v>3.00000000000000000</v></c><c r="D129" s="23"><v>1.00000000000000000</v></c><c r="E129" s="23"><v>1.00000000000000000</v></c><c r="F129" s="23"><v>0.0</v></c><c r="G129" s="23"><v>0.0</v></c><c r="H129" s="23"><v>0.0</v></c><c r="I129" s="23"><v>0.0</v></c><c r="J129" s="23"><v>0.0</v></c><c r="K129" s="23"><v>1.00000000000000000</v></c><c r="L129" s="23"><v>0.0</v></c><c r="M129" s="23"><v>0.0</v></c><c r="N129" s="23"><v>0.0</v></c><c r="O129" s="23"><v>0.0</v></c><c r="P129" s="23"><v>1.00000000000000000</v></c><c r="Q129" s="23"><v>1.00000000000000000</v></c><c r="R129" s="23"><v>1.00000000000000000</v></c><c r="S129" s="23"><v>1.00000000000000000</v></c><c r="T129" s="23"><v>0.0</v></c><c r="U129" s="23"><v>0.0</v></c><c r="V129" s="23"><v>0.0</v></c><c r="W129" s="23"><v>0.0</v></c><c r="X129" s="23"><v>0.0</v></c><c r="Y129" s="23"><v>0.0</v></c><c r="Z129" s="23"><v>0.0</v></c><c r="AA129" s="23"><v>0.0</v></c><c r="AB129" s="23"><v>0.0</v></c><c r="AC129" s="23"><v>0.0</v></c><c r="AD129" s="23"><v>0.0</v></c><c r="AE129" s="23"><v>0.0</v></c><c r="AF129" s="23"><v>0.0</v></c><c r="AG129" s="23"><v>1.00000000000000000</v></c><c r="AH129" s="23"><v>1.00000000000000000</v></c><c r="AI129" s="23"><v>1.00000000000000000</v></c><c r="AJ129" s="23"><v>1.00000000000000000</v></c><c r="AK129" s="23"><v>1.00000000000000000</v></c><c r="AL129" s="23"><v>1.00000000000000000</v></c><c r="AM129" s="23"><v>4.00000000000000000</v></c><c r="AN129" s="23"><v>4.00000000000000000</v></c><c r="AO129" s="23"><v>2.00000000000000000</v></c><c r="AP129" s="23"><v>1.00000000000000000</v></c><c r="AQ129" s="23"><v>4.00000000000000000</v></c><c r="AR129" s="23"><v>4.00000000000000000</v></c><c r="AS129" s="23"><v>1.00000000000000000</v></c><c r="AT129" s="23"><v>1.00000000000000000</v></c><c r="AU129" s="23"><v>4.00000000000000000</v></c><c r="AV129" s="23"><v>4.00000000000000000</v></c><c r="AW129" s="23"><v>4.00000000000000000</v></c><c r="AX129" s="23"><v>3.00000000000000000</v></c><c r="AY129" s="23"><v>4.00000000000000000</v></c><c r="AZ129" s="23"><v>2.00000000000000000</v></c><c r="BA129" s="23"><v>4.00000000000000000</v></c><c r="BB129" s="23"><v>2.00000000000000000</v></c><c r="BC129" s="23"><v>4.00000000000000000</v></c><c r="BD129" s="23"><v>4.00000000000000000</v></c><c r="BE129" s="8"><v>0.0</v></c><c r="BF129" s="8"><v>1.00000000000000000</v></c><c r="BG129" s="8"><v>-6.50096988677978520</v></c><c r="BH129" s="8"><v>42.26260757446289100</v></c><c r="BI129" s="8"><v>3.00000000000000000</v></c><c r="BJ129" s="8"><v>0.21428571641445160</v></c><c r="BK129" s="8"><v>1.00000000000000000</v></c><c r="BL129" s="8"><v>3.11111116409301760</v></c><c r="BM129" s="8"><v>0.0</v></c><c r="BN129" s="8"><v>1.00000000000000000</v></c></row>
<row r="130" spans="1:66" s="0" outlineLevel="0"><c r="A130" s="23"><v>1.00000000000000000</v></c><c r="B130" s="8"><v>62.00000000000000000</v></c><c r="C130" s="23"><v>5.00000000000000000</v></c><c r="D130" s="23"><v>1.00000000000000000</v></c><c r="E130" s="23"><v>1.00000000000000000</v></c><c r="F130" s="23"><v>0.0</v></c><c r="G130" s="23"><v>0.0</v></c><c r="H130" s="23"><v>0.0</v></c><c r="I130" s="23"><v>0.0</v></c><c r="J130" s="23"><v>0.0</v></c><c r="K130" s="23"><v>1.00000000000000000</v></c><c r="L130" s="23"><v>0.0</v></c><c r="M130" s="23"><v>0.0</v></c><c r="N130" s="23"><v>0.0</v></c><c r="O130" s="23"><v>1.00000000000000000</v></c><c r="P130" s="23"><v>0.0</v></c><c r="Q130" s="23"><v>0.0</v></c><c r="R130" s="23"><v>0.0</v></c><c r="S130" s="23"><v>0.0</v></c><c r="T130" s="23"><v>0.0</v></c><c r="U130" s="23"><v>1.00000000000000000</v></c><c r="V130" s="23"><v>0.0</v></c><c r="W130" s="23"><v>0.0</v></c><c r="X130" s="23"><v>0.0</v></c><c r="Y130" s="23"><v>0.0</v></c><c r="Z130" s="23"><v>0.0</v></c><c r="AA130" s="23"><v>0.0</v></c><c r="AB130" s="23"><v>1.00000000000000000</v></c><c r="AC130" s="23"><v>0.0</v></c><c r="AD130" s="23"><v>0.0</v></c><c r="AE130" s="23"><v>0.0</v></c><c r="AF130" s="23"><v>0.0</v></c><c r="AG130" s="23"><v>2.00000000000000000</v></c><c r="AH130" s="23"><v>2.00000000000000000</v></c><c r="AI130" s="23"><v>1.00000000000000000</v></c><c r="AJ130" s="23"><v>1.00000000000000000</v></c><c r="AK130" s="23"><v>1.00000000000000000</v></c><c r="AL130" s="23"><v>1.00000000000000000</v></c><c r="AM130" s="23"><v>1.00000000000000000</v></c><c r="AN130" s="23"><v>1.00000000000000000</v></c><c r="AO130" s="23"><v>1.00000000000000000</v></c><c r="AP130" s="23"><v>1.00000000000000000</v></c><c r="AQ130" s="23"><v>1.00000000000000000</v></c><c r="AR130" s="23"><v>1.00000000000000000</v></c><c r="AS130" s="23"><v>1.00000000000000000</v></c><c r="AT130" s="23"><v>1.00000000000000000</v></c><c r="AU130" s="23"><v>1.00000000000000000</v></c><c r="AV130" s="23"><v>1.00000000000000000</v></c><c r="AW130" s="23"><v>1.00000000000000000</v></c><c r="AX130" s="23"><v>1.00000000000000000</v></c><c r="AY130" s="23"><v>1.00000000000000000</v></c><c r="AZ130" s="23"><v>1.00000000000000000</v></c><c r="BA130" s="23"><v>1.00000000000000000</v></c><c r="BB130" s="23"><v>1.00000000000000000</v></c><c r="BC130" s="23"><v>1.00000000000000000</v></c><c r="BD130" s="23"><v>1.00000000000000000</v></c><c r="BE130" s="8"><v>1.00000000000000000</v></c><c r="BF130" s="8"><v>1.00000000000000000</v></c><c r="BG130" s="8"><v>25.49902915954589800</v></c><c r="BH130" s="8"><v>650.20050048828125000</v></c><c r="BI130" s="8"><v>3.00000000000000000</v></c><c r="BJ130" s="8"><v>0.17857143282890320</v></c><c r="BK130" s="8"><v>1.33333337306976320</v></c><c r="BL130" s="8"><v>1.00000000000000000</v></c><c r="BM130" s="8"><v>0.0</v></c><c r="BN130" s="8"><v>2.00000000000000000</v></c></row>
<row r="131" spans="1:66" s="0" outlineLevel="0"><c r="A131" s="23"><v>1.00000000000000000</v></c><c r="B131" s="8"><v>49.00000000000000000</v></c><c r="C131" s="23"><v>4.00000000000000000</v></c><c r="D131" s="23"><v>1.00000000000000000</v></c><c r="E131" s="23"><v>1.00000000000000000</v></c><c r="F131" s="23"><v>0.0</v></c><c r="G131" s="23"><v>0.0</v></c><c r="H131" s="23"><v>1.00000000000000000</v></c><c r="I131" s="23"><v>1.00000000000000000</v></c><c r="J131" s="23"><v>1.00000000000000000</v></c><c r="K131" s="23"><v>1.00000000000000000</v></c><c r="L131" s="23"><v>0.0</v></c><c r="M131" s="23"><v>1.00000000000000000</v></c><c r="N131" s="23"><v>0.0</v></c><c r="O131" s="23"><v>0.0</v></c><c r="P131" s="23"><v>0.0</v></c><c r="Q131" s="23"><v>1.00000000000000000</v></c><c r="R131" s="23"><v>1.00000000000000000</v></c><c r="S131" s="23"><v>1.00000000000000000</v></c><c r="T131" s="23"><v>0.0</v></c><c r="U131" s="23"><v>0.0</v></c><c r="V131" s="23"><v>0.0</v></c><c r="W131" s="23"><v>1.00000000000000000</v></c><c r="X131" s="23"><v>0.0</v></c><c r="Y131" s="23"><v>0.0</v></c><c r="Z131" s="23"><v>0.0</v></c><c r="AA131" s="23"><v>0.0</v></c><c r="AB131" s="23"><v>1.00000000000000000</v></c><c r="AC131" s="23"><v>1.00000000000000000</v></c><c r="AD131" s="23"><v>1.00000000000000000</v></c><c r="AE131" s="23"><v>1.00000000000000000</v></c><c r="AF131" s="23"><v>1.00000000000000000</v></c><c r="AG131" s="23"><v>1.00000000000000000</v></c><c r="AH131" s="23"><v>1.00000000000000000</v></c><c r="AI131" s="23"><v>1.00000000000000000</v></c><c r="AJ131" s="23"><v>1.00000000000000000</v></c><c r="AK131" s="23"><v>1.00000000000000000</v></c><c r="AL131" s="23"><v>1.00000000000000000</v></c><c r="AM131" s="23"><v>1.00000000000000000</v></c><c r="AN131" s="23"><v>1.00000000000000000</v></c><c r="AO131" s="23"><v>1.00000000000000000</v></c><c r="AP131" s="23"><v>1.00000000000000000</v></c><c r="AQ131" s="23"><v>1.00000000000000000</v></c><c r="AR131" s="23"><v>1.00000000000000000</v></c><c r="AS131" s="23"><v>1.00000000000000000</v></c><c r="AT131" s="23"><v>4.00000000000000000</v></c><c r="AU131" s="23"><v>4.00000000000000000</v></c><c r="AV131" s="23"><v>1.00000000000000000</v></c><c r="AW131" s="23"><v>1.00000000000000000</v></c><c r="AX131" s="23"><v>4.00000000000000000</v></c><c r="AY131" s="23"><v>1.00000000000000000</v></c><c r="AZ131" s="23"><v>4.00000000000000000</v></c><c r="BA131" s="23"><v>4.00000000000000000</v></c><c r="BB131" s="23"><v>3.00000000000000000</v></c><c r="BC131" s="23"><v>1.00000000000000000</v></c><c r="BD131" s="23"><v>1.00000000000000000</v></c><c r="BE131" s="8"><v>0.0</v></c><c r="BF131" s="8"><v>0.0</v></c><c r="BG131" s="8"><v>12.49903011322021500</v></c><c r="BH131" s="8"><v>156.22575378417969000</v></c><c r="BI131" s="8"><v>4.00000000000000000</v></c><c r="BJ131" s="8"><v>0.53571426868438721</v></c><c r="BK131" s="8"><v>1.00000000000000000</v></c><c r="BL131" s="8"><v>1.94444441795349120</v></c><c r="BM131" s="8"><v>0.0</v></c><c r="BN131" s="8"><v>1.00000000000000000</v></c></row>
<row r="132" spans="1:66" s="0" outlineLevel="0"><c r="A132" s="23"><v>1.00000000000000000</v></c><c r="B132" s="8"><v>54.00000000000000000</v></c><c r="C132" s="23"><v>4.00000000000000000</v></c><c r="D132" s="23"><v>1.00000000000000000</v></c><c r="E132" s="23"><v>0.0</v></c><c r="F132" s="23"><v>0.0</v></c><c r="G132" s="23"><v>0.0</v></c><c r="H132" s="23"><v>1.00000000000000000</v></c><c r="I132" s="23"><v>0.0</v></c><c r="J132" s="23"><v>0.0</v></c><c r="K132" s="23"><v>0.0</v></c><c r="L132" s="23"><v>0.0</v></c><c r="M132" s="23"><v>0.0</v></c><c r="N132" s="23"><v>0.0</v></c><c r="O132" s="23"><v>0.0</v></c><c r="P132" s="23"><v>0.0</v></c><c r="Q132" s="23"><v>0.0</v></c><c r="R132" s="23"><v>0.0</v></c><c r="S132" s="23"><v>0.0</v></c><c r="T132" s="23"><v>0.0</v></c><c r="U132" s="23"><v>0.0</v></c><c r="V132" s="23"><v>0.0</v></c><c r="W132" s="23"><v>0.0</v></c><c r="X132" s="23"><v>0.0</v></c><c r="Y132" s="23"><v>0.0</v></c><c r="Z132" s="23"><v>0.0</v></c><c r="AA132" s="23"><v>0.0</v></c><c r="AB132" s="23"><v>0.0</v></c><c r="AC132" s="23"><v>0.0</v></c><c r="AD132" s="23"><v>0.0</v></c><c r="AE132" s="23"><v>0.0</v></c><c r="AF132" s="23"><v>0.0</v></c><c r="AG132" s="23"><v>3.00000000000000000</v></c><c r="AH132" s="23"><v>1.00000000000000000</v></c><c r="AI132" s="23"><v>1.00000000000000000</v></c><c r="AJ132" s="23"><v>1.00000000000000000</v></c><c r="AK132" s="23"><v>1.00000000000000000</v></c><c r="AL132" s="23"><v>1.00000000000000000</v></c><c r="AM132" s="23"><v>5.00000000000000000</v></c><c r="AN132" s="23"><v>5.00000000000000000</v></c><c r="AO132" s="23"><v>5.00000000000000000</v></c><c r="AP132" s="23"><v>2.00000000000000000</v></c><c r="AQ132" s="23"><v>5.00000000000000000</v></c><c r="AR132" s="23"><v>5.00000000000000000</v></c><c r="AS132" s="23"><v>5.00000000000000000</v></c><c r="AT132" s="23"><v>5.00000000000000000</v></c><c r="AU132" s="23"><v>3.00000000000000000</v></c><c r="AV132" s="23"><v>3.00000000000000000</v></c><c r="AW132" s="23"><v>4.00000000000000000</v></c><c r="AX132" s="23"><v>3.00000000000000000</v></c><c r="AY132" s="1" t="e"><v>#NULL!</v></c><c r="AZ132" s="23"><v>5.00000000000000000</v></c><c r="BA132" s="23"><v>5.00000000000000000</v></c><c r="BB132" s="23"><v>3.00000000000000000</v></c><c r="BC132" s="23"><v>5.00000000000000000</v></c><c r="BD132" s="23"><v>5.00000000000000000</v></c><c r="BE132" s="8"><v>0.0</v></c><c r="BF132" s="8"><v>1.00000000000000000</v></c><c r="BG132" s="8"><v>17.49902915954589800</v></c><c r="BH132" s="8"><v>306.21603393554687000</v></c><c r="BI132" s="8"><v>3.00000000000000000</v></c><c r="BJ132" s="8"><v>0.03571428731083870</v></c><c r="BK132" s="8"><v>1.33333337306976320</v></c><c r="BL132" s="1" t="e"><v>#NULL!</v></c><c r="BM132" s="8"><v>0.0</v></c><c r="BN132" s="8"><v>2.00000000000000000</v></c></row>
<row r="133" spans="1:66" s="0" outlineLevel="0"><c r="A133" s="23"><v>1.00000000000000000</v></c><c r="B133" s="8"><v>73.00000000000000000</v></c><c r="C133" s="23"><v>3.00000000000000000</v></c><c r="D133" s="23"><v>1.00000000000000000</v></c><c r="E133" s="23"><v>1.00000000000000000</v></c><c r="F133" s="23"><v>0.0</v></c><c r="G133" s="23"><v>0.0</v></c><c r="H133" s="23"><v>0.0</v></c><c r="I133" s="23"><v>1.00000000000000000</v></c><c r="J133" s="23"><v>0.0</v></c><c r="K133" s="23"><v>1.00000000000000000</v></c><c r="L133" s="23"><v>0.0</v></c><c r="M133" s="23"><v>0.0</v></c><c r="N133" s="23"><v>0.0</v></c><c r="O133" s="23"><v>0.0</v></c><c r="P133" s="23"><v>1.00000000000000000</v></c><c r="Q133" s="23"><v>0.0</v></c><c r="R133" s="23"><v>0.0</v></c><c r="S133" s="23"><v>0.0</v></c><c r="T133" s="23"><v>0.0</v></c><c r="U133" s="23"><v>0.0</v></c><c r="V133" s="23"><v>0.0</v></c><c r="W133" s="23"><v>0.0</v></c><c r="X133" s="23"><v>0.0</v></c><c r="Y133" s="23"><v>0.0</v></c><c r="Z133" s="23"><v>0.0</v></c><c r="AA133" s="23"><v>1.00000000000000000</v></c><c r="AB133" s="23"><v>1.00000000000000000</v></c><c r="AC133" s="23"><v>1.00000000000000000</v></c><c r="AD133" s="23"><v>0.0</v></c><c r="AE133" s="23"><v>0.0</v></c><c r="AF133" s="23"><v>0.0</v></c><c r="AG133" s="23"><v>1.00000000000000000</v></c><c r="AH133" s="23"><v>1.00000000000000000</v></c><c r="AI133" s="23"><v>1.00000000000000000</v></c><c r="AJ133" s="23"><v>1.00000000000000000</v></c><c r="AK133" s="23"><v>1.00000000000000000</v></c><c r="AL133" s="23"><v>1.00000000000000000</v></c><c r="AM133" s="23"><v>4.00000000000000000</v></c><c r="AN133" s="23"><v>1.00000000000000000</v></c><c r="AO133" s="23"><v>2.00000000000000000</v></c><c r="AP133" s="23"><v>1.00000000000000000</v></c><c r="AQ133" s="23"><v>1.00000000000000000</v></c><c r="AR133" s="23"><v>1.00000000000000000</v></c><c r="AS133" s="23"><v>1.00000000000000000</v></c><c r="AT133" s="23"><v>1.00000000000000000</v></c><c r="AU133" s="23"><v>3.00000000000000000</v></c><c r="AV133" s="23"><v>1.00000000000000000</v></c><c r="AW133" s="23"><v>1.00000000000000000</v></c><c r="AX133" s="23"><v>1.00000000000000000</v></c><c r="AY133" s="23"><v>1.00000000000000000</v></c><c r="AZ133" s="23"><v>1.00000000000000000</v></c><c r="BA133" s="23"><v>4.00000000000000000</v></c><c r="BB133" s="23"><v>1.00000000000000000</v></c><c r="BC133" s="23"><v>1.00000000000000000</v></c><c r="BD133" s="23"><v>2.00000000000000000</v></c><c r="BE133" s="8"><v>0.0</v></c><c r="BF133" s="8"><v>0.0</v></c><c r="BG133" s="8"><v>36.49903106689453100</v></c><c r="BH133" s="8"><v>1332.17932128906250000</v></c><c r="BI133" s="8"><v>1.00000000000000000</v></c><c r="BJ133" s="8"><v>0.25000000000000000</v></c><c r="BK133" s="8"><v>1.00000000000000000</v></c><c r="BL133" s="8"><v>1.55555558204650880</v></c><c r="BM133" s="8"><v>0.0</v></c><c r="BN133" s="8"><v>1.00000000000000000</v></c></row>
<row r="134" spans="1:66" s="0" outlineLevel="0"><c r="A134" s="23"><v>1.00000000000000000</v></c><c r="B134" s="8"><v>72.00000000000000000</v></c><c r="C134" s="23"><v>5.00000000000000000</v></c><c r="D134" s="23"><v>1.00000000000000000</v></c><c r="E134" s="23"><v>1.00000000000000000</v></c><c r="F134" s="23"><v>1.00000000000000000</v></c><c r="G134" s="23"><v>0.0</v></c><c r="H134" s="23"><v>1.00000000000000000</v></c><c r="I134" s="23"><v>1.00000000000000000</v></c><c r="J134" s="23"><v>1.00000000000000000</v></c><c r="K134" s="23"><v>1.00000000000000000</v></c><c r="L134" s="23"><v>0.0</v></c><c r="M134" s="23"><v>1.00000000000000000</v></c><c r="N134" s="23"><v>0.0</v></c><c r="O134" s="23"><v>1.00000000000000000</v></c><c r="P134" s="23"><v>0.0</v></c><c r="Q134" s="23"><v>1.00000000000000000</v></c><c r="R134" s="23"><v>1.00000000000000000</v></c><c r="S134" s="23"><v>1.00000000000000000</v></c><c r="T134" s="23"><v>1.00000000000000000</v></c><c r="U134" s="23"><v>1.00000000000000000</v></c><c r="V134" s="23"><v>0.0</v></c><c r="W134" s="23"><v>0.0</v></c><c r="X134" s="23"><v>0.0</v></c><c r="Y134" s="23"><v>0.0</v></c><c r="Z134" s="23"><v>0.0</v></c><c r="AA134" s="23"><v>1.00000000000000000</v></c><c r="AB134" s="23"><v>1.00000000000000000</v></c><c r="AC134" s="23"><v>0.0</v></c><c r="AD134" s="23"><v>1.00000000000000000</v></c><c r="AE134" s="23"><v>0.0</v></c><c r="AF134" s="23"><v>0.0</v></c><c r="AG134" s="23"><v>1.00000000000000000</v></c><c r="AH134" s="23"><v>1.00000000000000000</v></c><c r="AI134" s="23"><v>2.00000000000000000</v></c><c r="AJ134" s="23"><v>1.00000000000000000</v></c><c r="AK134" s="23"><v>1.00000000000000000</v></c><c r="AL134" s="23"><v>1.00000000000000000</v></c><c r="AM134" s="23"><v>1.00000000000000000</v></c><c r="AN134" s="23"><v>1.00000000000000000</v></c><c r="AO134" s="23"><v>1.00000000000000000</v></c><c r="AP134" s="23"><v>1.00000000000000000</v></c><c r="AQ134" s="23"><v>1.00000000000000000</v></c><c r="AR134" s="23"><v>1.00000000000000000</v></c><c r="AS134" s="23"><v>1.00000000000000000</v></c><c r="AT134" s="23"><v>1.00000000000000000</v></c><c r="AU134" s="23"><v>1.00000000000000000</v></c><c r="AV134" s="23"><v>1.00000000000000000</v></c><c r="AW134" s="23"><v>1.00000000000000000</v></c><c r="AX134" s="23"><v>1.00000000000000000</v></c><c r="AY134" s="23"><v>1.00000000000000000</v></c><c r="AZ134" s="23"><v>1.00000000000000000</v></c><c r="BA134" s="23"><v>1.00000000000000000</v></c><c r="BB134" s="23"><v>1.00000000000000000</v></c><c r="BC134" s="23"><v>1.00000000000000000</v></c><c r="BD134" s="23"><v>1.00000000000000000</v></c><c r="BE134" s="8"><v>0.0</v></c><c r="BF134" s="8"><v>1.00000000000000000</v></c><c r="BG134" s="8"><v>35.49903106689453100</v></c><c r="BH134" s="8"><v>1260.18115234375000000</v></c><c r="BI134" s="8"><v>3.00000000000000000</v></c><c r="BJ134" s="8"><v>0.57142859697341919</v></c><c r="BK134" s="8"><v>1.16666662693023680</v></c><c r="BL134" s="8"><v>1.00000000000000000</v></c><c r="BM134" s="8"><v>0.0</v></c><c r="BN134" s="8"><v>2.00000000000000000</v></c></row>
<row r="135" spans="1:66" s="0" outlineLevel="0"><c r="A135" s="23"><v>1.00000000000000000</v></c><c r="B135" s="8"><v>36.00000000000000000</v></c><c r="C135" s="23"><v>3.00000000000000000</v></c><c r="D135" s="23"><v>1.00000000000000000</v></c><c r="E135" s="23"><v>1.00000000000000000</v></c><c r="F135" s="23"><v>0.0</v></c><c r="G135" s="23"><v>0.0</v></c><c r="H135" s="23"><v>0.0</v></c><c r="I135" s="23"><v>1.00000000000000000</v></c><c r="J135" s="23"><v>0.0</v></c><c r="K135" s="23"><v>1.00000000000000000</v></c><c r="L135" s="23"><v>0.0</v></c><c r="M135" s="23"><v>0.0</v></c><c r="N135" s="23"><v>0.0</v></c><c r="O135" s="23"><v>0.0</v></c><c r="P135" s="23"><v>1.00000000000000000</v></c><c r="Q135" s="23"><v>0.0</v></c><c r="R135" s="23"><v>0.0</v></c><c r="S135" s="23"><v>0.0</v></c><c r="T135" s="23"><v>0.0</v></c><c r="U135" s="23"><v>0.0</v></c><c r="V135" s="23"><v>0.0</v></c><c r="W135" s="23"><v>0.0</v></c><c r="X135" s="23"><v>0.0</v></c><c r="Y135" s="23"><v>0.0</v></c><c r="Z135" s="23"><v>0.0</v></c><c r="AA135" s="23"><v>0.0</v></c><c r="AB135" s="23"><v>1.00000000000000000</v></c><c r="AC135" s="23"><v>0.0</v></c><c r="AD135" s="23"><v>0.0</v></c><c r="AE135" s="23"><v>0.0</v></c><c r="AF135" s="23"><v>0.0</v></c><c r="AG135" s="23"><v>1.00000000000000000</v></c><c r="AH135" s="23"><v>1.00000000000000000</v></c><c r="AI135" s="23"><v>1.00000000000000000</v></c><c r="AJ135" s="23"><v>1.00000000000000000</v></c><c r="AK135" s="23"><v>1.00000000000000000</v></c><c r="AL135" s="23"><v>1.00000000000000000</v></c><c r="AM135" s="23"><v>1.00000000000000000</v></c><c r="AN135" s="23"><v>1.00000000000000000</v></c><c r="AO135" s="23"><v>1.00000000000000000</v></c><c r="AP135" s="23"><v>1.00000000000000000</v></c><c r="AQ135" s="23"><v>1.00000000000000000</v></c><c r="AR135" s="23"><v>1.00000000000000000</v></c><c r="AS135" s="23"><v>1.00000000000000000</v></c><c r="AT135" s="23"><v>1.00000000000000000</v></c><c r="AU135" s="23"><v>1.00000000000000000</v></c><c r="AV135" s="23"><v>1.00000000000000000</v></c><c r="AW135" s="23"><v>1.00000000000000000</v></c><c r="AX135" s="23"><v>1.00000000000000000</v></c><c r="AY135" s="23"><v>1.00000000000000000</v></c><c r="AZ135" s="23"><v>1.00000000000000000</v></c><c r="BA135" s="23"><v>3.00000000000000000</v></c><c r="BB135" s="23"><v>1.00000000000000000</v></c><c r="BC135" s="23"><v>1.00000000000000000</v></c><c r="BD135" s="23"><v>1.00000000000000000</v></c><c r="BE135" s="8"><v>0.0</v></c><c r="BF135" s="8"><v>0.0</v></c><c r="BG135" s="8"><v>-0.50097000598907471</v></c><c r="BH135" s="8"><v>0.25097095966339111</v></c><c r="BI135" s="8"><v>2.12986397743225100</v></c><c r="BJ135" s="8"><v>0.17857143282890320</v></c><c r="BK135" s="8"><v>1.00000000000000000</v></c><c r="BL135" s="8"><v>1.11111116409301760</v></c><c r="BM135" s="8"><v>0.0</v></c><c r="BN135" s="8"><v>1.00000000000000000</v></c></row>
<row r="136" spans="1:66" s="0" outlineLevel="0"><c r="A136" s="23"><v>1.00000000000000000</v></c><c r="B136" s="8"><v>30.00000000000000000</v></c><c r="C136" s="23"><v>5.00000000000000000</v></c><c r="D136" s="23"><v>1.00000000000000000</v></c><c r="E136" s="23"><v>0.0</v></c><c r="F136" s="23"><v>1.00000000000000000</v></c><c r="G136" s="23"><v>1.00000000000000000</v></c><c r="H136" s="23"><v>1.00000000000000000</v></c><c r="I136" s="23"><v>1.00000000000000000</v></c><c r="J136" s="23"><v>0.0</v></c><c r="K136" s="23"><v>1.00000000000000000</v></c><c r="L136" s="23"><v>1.00000000000000000</v></c><c r="M136" s="23"><v>1.00000000000000000</v></c><c r="N136" s="23"><v>0.0</v></c><c r="O136" s="23"><v>1.00000000000000000</v></c><c r="P136" s="23"><v>0.0</v></c><c r="Q136" s="23"><v>1.00000000000000000</v></c><c r="R136" s="23"><v>1.00000000000000000</v></c><c r="S136" s="23"><v>1.00000000000000000</v></c><c r="T136" s="23"><v>1.00000000000000000</v></c><c r="U136" s="23"><v>1.00000000000000000</v></c><c r="V136" s="23"><v>0.0</v></c><c r="W136" s="23"><v>0.0</v></c><c r="X136" s="23"><v>1.00000000000000000</v></c><c r="Y136" s="23"><v>1.00000000000000000</v></c><c r="Z136" s="23"><v>0.0</v></c><c r="AA136" s="23"><v>1.00000000000000000</v></c><c r="AB136" s="23"><v>1.00000000000000000</v></c><c r="AC136" s="23"><v>0.0</v></c><c r="AD136" s="23"><v>1.00000000000000000</v></c><c r="AE136" s="23"><v>1.00000000000000000</v></c><c r="AF136" s="23"><v>0.0</v></c><c r="AG136" s="23"><v>1.00000000000000000</v></c><c r="AH136" s="23"><v>1.00000000000000000</v></c><c r="AI136" s="23"><v>1.00000000000000000</v></c><c r="AJ136" s="23"><v>1.00000000000000000</v></c><c r="AK136" s="23"><v>1.00000000000000000</v></c><c r="AL136" s="23"><v>1.00000000000000000</v></c><c r="AM136" s="23"><v>1.00000000000000000</v></c><c r="AN136" s="23"><v>1.00000000000000000</v></c><c r="AO136" s="23"><v>1.00000000000000000</v></c><c r="AP136" s="23"><v>1.00000000000000000</v></c><c r="AQ136" s="23"><v>1.00000000000000000</v></c><c r="AR136" s="23"><v>1.00000000000000000</v></c><c r="AS136" s="23"><v>1.00000000000000000</v></c><c r="AT136" s="23"><v>1.00000000000000000</v></c><c r="AU136" s="23"><v>1.00000000000000000</v></c><c r="AV136" s="23"><v>1.00000000000000000</v></c><c r="AW136" s="23"><v>1.00000000000000000</v></c><c r="AX136" s="23"><v>1.00000000000000000</v></c><c r="AY136" s="23"><v>1.00000000000000000</v></c><c r="AZ136" s="23"><v>1.00000000000000000</v></c><c r="BA136" s="23"><v>1.00000000000000000</v></c><c r="BB136" s="23"><v>1.00000000000000000</v></c><c r="BC136" s="23"><v>1.00000000000000000</v></c><c r="BD136" s="23"><v>1.00000000000000000</v></c><c r="BE136" s="8"><v>1.00000000000000000</v></c><c r="BF136" s="8"><v>1.00000000000000000</v></c><c r="BG136" s="8"><v>-6.50096988677978520</v></c><c r="BH136" s="8"><v>42.26260757446289100</v></c><c r="BI136" s="8"><v>5.00000000000000000</v></c><c r="BJ136" s="8"><v>0.67857140302658081</v></c><c r="BK136" s="8"><v>1.00000000000000000</v></c><c r="BL136" s="8"><v>1.00000000000000000</v></c><c r="BM136" s="8"><v>0.0</v></c><c r="BN136" s="8"><v>1.00000000000000000</v></c></row>
[truncated: 27,345,293 more chars]
